# Supplementary material for: Identification of Key Gene Networks Associated With Cell Wall Components Leading to Flesh Firmness in Watermelon
Source: Front Plant Sci. 2021 Jun 22;12:630243. doi: 10.3389/fpls.2021.630243 (PMC8259604; doi:10.3389/fpls.2021.630243)
Supplement: Supplementary Table 1 — Primer used for q-RT-PCR. [file Data_Sheet_1.zip]

Archive with 3 entries (2 files):
- Data sheet 1/
- Data sheet 1/Supplementary Table 3.XLSX
- Data sheet 1/Supplementary Tables 1, 2 and 4.pdf
