# Supplementary material for: Identification of Key Gene Networks Associated With Cell Wall Components Leading to Flesh Firmness in Watermelon
Source: Front Plant Sci. 2021 Jun 22;12:630243. doi: 10.3389/fpls.2021.630243 (PMC8259604; doi:10.3389/fpls.2021.630243)
Supplement: Supplementary Table 1 — Primer used for q-RT-PCR. [file Data_Sheet_1.zip › Data sheet 1/Supplementary Table 3.XLSX]

## Sheet: darkgreen module
fromNode	toNode	weight
Cla000617	Cla000702	0.238334
Cla000617	Cla001709	0.112935
Cla000617	Cla002259	0.113127
Cla000617	Cla002269	0.0467743
Cla000617	Cla002841	0.198676
Cla000617	Cla002983	0.12665
Cla000617	Cla003185	0.098015
Cla000617	Cla003347	0.161627
Cla000617	Cla003602	0.137927
Cla000617	Cla003932	0.0748038
Cla000617	Cla004005	0.24807
Cla000617	Cla004409	0.127265
Cla000617	Cla004913	0.163214
Cla000617	Cla004944	0.163629
Cla000617	Cla005016	0.168219
Cla000617	Cla005298	0.253618
Cla000617	Cla005497	0.0617475
Cla000617	Cla005795	0.0926262
Cla000617	Cla005894	0.128592
Cla000617	Cla006372	0.0766396
Cla000617	Cla006756	0.0802653
Cla000617	Cla006773	0.214832
Cla000617	Cla006958	0.063037
Cla000617	Cla007763	0.0672785
Cla000617	Cla008250	0.0940592
Cla000617	Cla008430	0.0861757
Cla000617	Cla008705	0.194196
Cla000617	Cla008816	0.0509556
Cla000617	Cla009056	0.0498187
Cla000617	Cla009209	0.170326
Cla000617	Cla009668	0.238557
Cla000617	Cla009739	0.0873225
Cla000617	Cla009918	0.156892
Cla000617	Cla010751	0.0865884
Cla000617	Cla010923	0.139696
Cla000617	Cla011350	0.204059
Cla000617	Cla011435	0.0454454
Cla000617	Cla011492	0.231253
Cla000617	Cla011565	0.136067
Cla000617	Cla012050	0.144412
Cla000617	Cla013294	0.0586233
Cla000617	Cla013509	0.107719
Cla000617	Cla014493	0.0497152
Cla000617	Cla004251	0.120424
Cla000617	Cla015469	0.101513
Cla000617	Cla015481	0.107851
Cla000617	Cla015496	0.121142
Cla000617	Cla015570	0.17928
Cla000617	Cla015772	0.0413144
Cla000617	Cla016018	0.110481
Cla000617	Cla016530	0.112041
Cla000617	Cla016541	0.201189
Cla000617	Cla017323	0.0931785
Cla000617	Cla017334	0.148397
Cla000617	Cla017916	0.0856399
Cla000617	Cla012351	0.165839
Cla000617	Cla018230	0.119513
Cla000617	Cla018357	0.0850717
Cla000617	Cla018698	0.124278
Cla000617	Cla018712	0.199568
Cla000617	Cla018827	0.0768994
Cla000617	Cla018932	0.0410456
Cla000617	Cla019031	0.122747
Cla000617	Cla019639	0.143858
Cla000617	Cla020453	0.230265
Cla000617	Cla020983	0.134216
Cla000617	Cla021306	0.0605231
Cla000617	Cla021491	0.0735925
Cla000617	Cla021608	0.0855837
Cla000617	Cla021808	0.127589
Cla000617	Cla022059	0.0927984
Cla000617	Cla022445	0.0871119
Cla000617	Cla022873	0.0619235
Cla000617	Cla023194	0.122145
Cla000617	Cla023405	0.0426572
Cla000617	Watermelon_newGene_1173	0.11687
Cla000617	Watermelon_newGene_159	0.139931
Cla000617	Watermelon_newGene_1891	0.108545
Cla000617	Watermelon_newGene_2417	0.149484
Cla000617	Watermelon_newGene_2590	0.04941
Cla000617	Watermelon_newGene_430	0.0998976
Cla000617	Watermelon_newGene_883	0.145259
Cla000702	Cla001709	0.11208
Cla000702	Cla002259	0.143437
Cla000702	Cla002269	0.0909168
Cla000702	Cla002841	0.250519
Cla000702	Cla002983	0.182606
Cla000702	Cla003185	0.0795087
Cla000702	Cla003347	0.153145
Cla000702	Cla003602	0.164088
Cla000702	Cla003932	0.116876
Cla000702	Cla004005	0.257309
Cla000702	Cla004409	0.15837
Cla000702	Cla004913	0.183971
Cla000702	Cla004944	0.197726
Cla000702	Cla005016	0.19264
Cla000702	Cla005298	0.248368
Cla000702	Cla005308	0.0544676
Cla000702	Cla005497	0.0538454
Cla000702	Cla005795	0.0620047
Cla000702	Cla005894	0.15089
Cla000702	Cla006372	0.119454
Cla000702	Cla006756	0.123731
Cla000702	Cla006773	0.236186
Cla000702	Cla006958	0.10247
Cla000702	Cla007763	0.0635289
Cla000702	Cla008250	0.0790355
Cla000702	Cla008430	0.0914577
Cla000702	Cla008705	0.19571
Cla000702	Cla008816	0.0921648
Cla000702	Cla009056	0.0585494
Cla000702	Cla009209	0.211644
Cla000702	Cla009668	0.239687
Cla000702	Cla009739	0.121679
Cla000702	Cla009918	0.131175
Cla000702	Cla010751	0.0791868
Cla000702	Cla010923	0.163483
Cla000702	Cla011350	0.189407
Cla000702	Cla011435	0.0551283
Cla000702	Cla011492	0.251717
Cla000702	Cla011565	0.11637
Cla000702	Cla012050	0.181995
Cla000702	Cla013294	0.0573702
Cla000702	Cla013509	0.102722
Cla000702	Cla014493	0.0560916
Cla000702	Cla004251	0.122211
Cla000702	Cla015469	0.101047
Cla000702	Cla015481	0.133545
Cla000702	Cla015496	0.162607
Cla000702	Cla015570	0.188023
Cla000702	Cla015772	0.0479437
Cla000702	Cla016018	0.0826461
Cla000702	Cla016530	0.181476
Cla000702	Cla016541	0.218817
Cla000702	Cla017323	0.0994889
Cla000702	Cla017334	0.13172
Cla000702	Cla017916	0.109785
Cla000702	Cla012351	0.183777
Cla000702	Cla018230	0.110134
Cla000702	Cla018357	0.0762687
Cla000702	Cla018698	0.184718
Cla000702	Cla018712	0.210138
Cla000702	Cla018827	0.0775253
Cla000702	Cla019031	0.109125
Cla000702	Cla019639	0.180246
Cla000702	Cla020453	0.253026
Cla000702	Cla020983	0.160997
Cla000702	Cla021306	0.086663
Cla000702	Cla021491	0.066478
Cla000702	Cla021608	0.108676
Cla000702	Cla021808	0.162615
Cla000702	Cla022059	0.0750763
Cla000702	Cla022445	0.116425
Cla000702	Cla022630	0.0401324
Cla000702	Cla022873	0.0669238
Cla000702	Cla023194	0.146045
Cla000702	Cla023405	0.0411578
Cla000702	Watermelon_newGene_1173	0.112573
Cla000702	Watermelon_newGene_1181	0.041601
Cla000702	Watermelon_newGene_159	0.174659
Cla000702	Watermelon_newGene_1891	0.15902
Cla000702	Watermelon_newGene_2417	0.149207
Cla000702	Watermelon_newGene_2590	0.0439099
Cla000702	Watermelon_newGene_430	0.142961
Cla000702	Watermelon_newGene_883	0.14541
Cla001120	Cla001709	0.0587059
Cla001120	Cla002983	0.0499357
Cla001120	Cla003185	0.0518675
Cla001120	Cla003347	0.0510106
Cla001120	Cla003932	0.0845567
Cla001120	Cla004319	0.138614
Cla001120	Cla004409	0.0987403
Cla001120	Cla004913	0.058256
Cla001120	Cla004944	0.0855082
Cla001120	Cla005016	0.0779777
Cla001120	Cla005308	0.0510687
Cla001120	Cla005497	0.0770719
Cla001120	Cla005894	0.0694885
Cla001120	Cla006958	0.0761978
Cla001120	Cla008250	0.10668
Cla001120	Cla008430	0.0856375
Cla001120	Cla008581	0.0553394
Cla001120	Cla008730	0.125519
Cla001120	Cla009056	0.0431948
Cla001120	Cla009209	0.0407006
Cla001120	Cla009918	0.0994666
Cla001120	Cla010751	0.08285
Cla001120	Cla011188	0.0997552
Cla001120	Cla011565	0.0972942
Cla001120	Cla012050	0.0869873
Cla001120	Cla013294	0.0637292
Cla001120	Cla013509	0.0908891
Cla001120	Cla014847	0.166779
Cla001120	Cla004251	0.105592
Cla001120	Cla015343	0.0897242
Cla001120	Cla015570	0.0511378
Cla001120	Cla015675	0.142048
Cla001120	Cla015772	0.0413539
Cla001120	Cla017036	0.05109
Cla001120	Cla017323	0.128062
Cla001120	Cla017334	0.106438
Cla001120	Cla017916	0.0971146
Cla001120	Cla012351	0.0545936
Cla001120	Cla018230	0.0948331
Cla001120	Cla018357	0.105041
Cla001120	Cla018790	0.16393
Cla001120	Cla018932	0.0989955
Cla001120	Cla019031	0.0642087
Cla001120	Cla019639	0.0566796
Cla001120	Cla020983	0.108728
Cla001120	Cla021133	0.114685
Cla001120	Cla021306	0.106372
Cla001120	Cla021491	0.10483
Cla001120	Cla021608	0.0676977
Cla001120	Cla021808	0.0683148
Cla001120	Cla022059	0.0924972
Cla001120	Cla022445	0.0919743
Cla001120	Cla022630	0.191646
Cla001120	Cla022873	0.102475
Cla001120	Cla023405	0.170522
Cla001120	Watermelon_newGene_1132	0.117479
Cla001120	Watermelon_newGene_1173	0.11601
Cla001120	Watermelon_newGene_159	0.0709441
Cla001120	Watermelon_newGene_168	0.146085
Cla001120	Watermelon_newGene_1891	0.0709097
Cla001120	Watermelon_newGene_2417	0.0790637
Cla001120	Watermelon_newGene_2590	0.126123
Cla001120	Watermelon_newGene_430	0.0580714
Cla001120	Watermelon_newGene_883	0.11029
Cla001709	Cla002841	0.0736647
Cla001709	Cla002983	0.110334
Cla001709	Cla003185	0.154229
Cla001709	Cla003347	0.127869
Cla001709	Cla003602	0.0479166
Cla001709	Cla003932	0.0750442
Cla001709	Cla004005	0.177287
Cla001709	Cla004409	0.108982
Cla001709	Cla004913	0.185491
Cla001709	Cla004944	0.0711031
Cla001709	Cla005016	0.128824
Cla001709	Cla005298	0.176841
Cla001709	Cla005497	0.0875067
Cla001709	Cla005795	0.117492
Cla001709	Cla005894	0.109919
Cla001709	Cla006372	0.0795355
Cla001709	Cla006756	0.0523204
Cla001709	Cla006773	0.086786
Cla001709	Cla006958	0.0912287
Cla001709	Cla007763	0.170773
Cla001709	Cla008250	0.172629
Cla001709	Cla008430	0.176903
Cla001709	Cla008581	0.0856951
Cla001709	Cla008705	0.128046
Cla001709	Cla008816	0.083478
Cla001709	Cla009056	0.124821
Cla001709	Cla009209	0.112565
Cla001709	Cla009668	0.0797155
Cla001709	Cla009739	0.0704098
Cla001709	Cla009918	0.116273
Cla001709	Cla010751	0.158313
Cla001709	Cla010923	0.116532
Cla001709	Cla011350	0.121207
Cla001709	Cla011435	0.107266
Cla001709	Cla011492	0.0890814
Cla001709	Cla011565	0.161557
Cla001709	Cla012050	0.13557
Cla001709	Cla013294	0.118842
Cla001709	Cla013509	0.186675
Cla001709	Cla014493	0.0924735
Cla001709	Cla014847	0.0895475
Cla001709	Cla004251	0.176388
Cla001709	Cla015469	0.0912568
Cla001709	Cla015481	0.0626752
Cla001709	Cla015496	0.0887048
Cla001709	Cla015570	0.184395
Cla001709	Cla015675	0.0812446
Cla001709	Cla015772	0.113737
Cla001709	Cla016018	0.156197
Cla001709	Cla016255	0.10927
Cla001709	Cla016530	0.0432007
Cla001709	Cla016541	0.0509406
Cla001709	Cla016772	0.0843534
Cla001709	Cla017036	0.0789074
Cla001709	Cla017323	0.164129
Cla001709	Cla017334	0.138685
Cla001709	Cla017916	0.0498715
Cla001709	Cla012351	0.177899
Cla001709	Cla018230	0.139764
Cla001709	Cla018357	0.178
Cla001709	Cla018698	0.05511
Cla001709	Cla018712	0.134274
Cla001709	Cla018932	0.125388
Cla001709	Cla019031	0.189023
Cla001709	Cla019639	0.0697213
Cla001709	Cla020453	0.0950292
Cla001709	Cla020983	0.175007
Cla001709	Cla021306	0.0949937
Cla001709	Cla021491	0.155449
Cla001709	Cla021608	0.0982905
Cla001709	Cla021808	0.0751189
Cla001709	Cla022059	0.113592
Cla001709	Cla022445	0.124735
Cla001709	Cla022630	0.0763699
Cla001709	Cla022873	0.106609
Cla001709	Cla023194	0.08232
Cla001709	Cla023405	0.100447
Cla001709	Watermelon_newGene_1132	0.0855539
Cla001709	Watermelon_newGene_1173	0.194719
Cla001709	Watermelon_newGene_1181	0.0639803
Cla001709	Watermelon_newGene_159	0.103854
Cla001709	Watermelon_newGene_168	0.0650611
Cla001709	Watermelon_newGene_1891	0.101003
Cla001709	Watermelon_newGene_2417	0.110258
Cla001709	Watermelon_newGene_2590	0.0934766
Cla001709	Watermelon_newGene_883	0.165306
Cla002259	Cla002269	0.0959576
Cla002259	Cla002841	0.169458
Cla002259	Cla002983	0.0855005
Cla002259	Cla003347	0.074626
Cla002259	Cla003602	0.142868
Cla002259	Cla003932	0.0506211
Cla002259	Cla004005	0.123605
Cla002259	Cla004409	0.0604047
Cla002259	Cla004913	0.102748
Cla002259	Cla004944	0.0785033
Cla002259	Cla005016	0.0666414
Cla002259	Cla005298	0.0880544
Cla002259	Cla005308	0.056087
Cla002259	Cla006372	0.0684262
Cla002259	Cla006756	0.110596
Cla002259	Cla006773	0.115088
Cla002259	Cla008705	0.138182
Cla002259	Cla009209	0.15077
Cla002259	Cla009668	0.103281
Cla002259	Cla009918	0.045861
Cla002259	Cla010923	0.0766221
Cla002259	Cla011350	0.0797291
Cla002259	Cla011492	0.0977714
Cla002259	Cla012050	0.107429
Cla002259	Cla015469	0.072667
Cla002259	Cla015496	0.121561
Cla002259	Cla015570	0.119412
Cla002259	Cla016530	0.132563
Cla002259	Cla016541	0.175085
Cla002259	Cla017334	0.0424717
Cla002259	Cla017916	0.0763669
Cla002259	Cla012351	0.11024
Cla002259	Cla018698	0.0756873
Cla002259	Cla018712	0.108183
Cla002259	Cla018827	0.141115
Cla002259	Cla019639	0.0575182
Cla002259	Cla020453	0.144031
Cla002259	Cla020983	0.0486926
Cla002259	Cla021306	0.0504113
Cla002259	Cla022445	0.0568111
Cla002259	Cla023194	0.112632
Cla002259	Watermelon_newGene_159	0.0477673
Cla002259	Watermelon_newGene_1891	0.0688401
Cla002259	Watermelon_newGene_2417	0.104982
Cla002259	Watermelon_newGene_430	0.0863641
Cla002259	Watermelon_newGene_883	0.0459369
Cla002269	Cla002841	0.11847
Cla002269	Cla002983	0.139901
Cla002269	Cla003347	0.0429808
Cla002269	Cla003602	0.0792028
Cla002269	Cla003932	0.112315
Cla002269	Cla004005	0.0727709
Cla002269	Cla004319	0.0475771
Cla002269	Cla004409	0.111726
Cla002269	Cla004913	0.112331
Cla002269	Cla004944	0.101557
Cla002269	Cla005016	0.0721793
Cla002269	Cla005298	0.0537961
Cla002269	Cla005308	0.0714432
Cla002269	Cla005894	0.0468767
Cla002269	Cla006372	0.121942
Cla002269	Cla006756	0.148756
Cla002269	Cla006773	0.0852649
Cla002269	Cla006958	0.108206
Cla002269	Cla008705	0.0597564
Cla002269	Cla008816	0.0902417
Cla002269	Cla009209	0.126332
Cla002269	Cla009668	0.0413997
Cla002269	Cla009739	0.0518384
Cla002269	Cla010923	0.0733986
Cla002269	Cla011492	0.0553762
Cla002269	Cla012050	0.132326
Cla002269	Cla004251	0.0431449
Cla002269	Cla015496	0.125617
Cla002269	Cla015570	0.0757481
Cla002269	Cla016530	0.179495
Cla002269	Cla016541	0.0818945
Cla002269	Cla017323	0.042352
Cla002269	Cla017916	0.116993
Cla002269	Cla012351	0.0953525
Cla002269	Cla018698	0.121109
Cla002269	Cla018712	0.0787908
Cla002269	Cla018827	0.0570402
Cla002269	Cla019639	0.0746004
Cla002269	Cla020453	0.0754508
Cla002269	Cla020983	0.0853158
Cla002269	Cla021306	0.100011
Cla002269	Cla021608	0.0409682
Cla002269	Cla021808	0.0709342
Cla002269	Cla022445	0.112511
Cla002269	Cla022630	0.044908
Cla002269	Cla023194	0.0565529
Cla002269	Watermelon_newGene_159	0.0791329
Cla002269	Watermelon_newGene_168	0.0418796
Cla002269	Watermelon_newGene_1891	0.148478
Cla002269	Watermelon_newGene_2417	0.0738132
Cla002269	Watermelon_newGene_430	0.100482
Cla002269	Watermelon_newGene_883	0.0483743
Cla002841	Cla002983	0.153225
Cla002841	Cla003185	0.0601946
Cla002841	Cla003347	0.123433
Cla002841	Cla003602	0.165264
Cla002841	Cla003932	0.11985
Cla002841	Cla004005	0.244336
Cla002841	Cla004409	0.144713
Cla002841	Cla004913	0.17831
Cla002841	Cla004944	0.1966
Cla002841	Cla005016	0.160406
Cla002841	Cla005298	0.234069
Cla002841	Cla005308	0.0752997
Cla002841	Cla005497	0.0409401
Cla002841	Cla005894	0.109649
Cla002841	Cla006372	0.106023
Cla002841	Cla006756	0.124708
Cla002841	Cla006773	0.252664
Cla002841	Cla006958	0.0940679
Cla002841	Cla007763	0.0446412
Cla002841	Cla008250	0.0581319
Cla002841	Cla008430	0.0590823
Cla002841	Cla008705	0.18283
Cla002841	Cla008816	0.0780566
Cla002841	Cla009209	0.220724
Cla002841	Cla009668	0.196086
Cla002841	Cla009739	0.0992335
Cla002841	Cla009918	0.110067
Cla002841	Cla010751	0.04953
Cla002841	Cla010923	0.135106
Cla002841	Cla011350	0.141485
Cla002841	Cla011492	0.197359
Cla002841	Cla011565	0.0904118
Cla002841	Cla012050	0.172005
Cla002841	Cla013294	0.0469067
Cla002841	Cla013509	0.0874633
Cla002841	Cla004251	0.0919258
Cla002841	Cla015469	0.0769517
Cla002841	Cla015481	0.102046
Cla002841	Cla015496	0.157003
Cla002841	Cla015570	0.174736
Cla002841	Cla016018	0.0517941
Cla002841	Cla016530	0.186524
Cla002841	Cla016541	0.222336
Cla002841	Cla017323	0.0756348
Cla002841	Cla017334	0.109048
Cla002841	Cla017916	0.1327
Cla002841	Cla012351	0.173083
Cla002841	Cla018230	0.0865685
Cla002841	Cla018357	0.0585785
Cla002841	Cla018698	0.169873
Cla002841	Cla018712	0.22492
Cla002841	Cla018827	0.0923238
Cla002841	Cla019031	0.0755256
Cla002841	Cla019639	0.160707
Cla002841	Cla020453	0.218834
Cla002841	Cla020983	0.127762
Cla002841	Cla021306	0.0906103
Cla002841	Cla021491	0.0477407
Cla002841	Cla021608	0.0761363
Cla002841	Cla021808	0.137706
Cla002841	Cla022059	0.0512445
Cla002841	Cla022445	0.111575
Cla002841	Cla022630	0.0433558
Cla002841	Cla022873	0.0555527
Cla002841	Cla023194	0.114401
Cla002841	Watermelon_newGene_1173	0.0826012
Cla002841	Watermelon_newGene_159	0.141404
Cla002841	Watermelon_newGene_1891	0.148627
Cla002841	Watermelon_newGene_2417	0.143477
Cla002841	Watermelon_newGene_2590	0.0434717
Cla002841	Watermelon_newGene_430	0.172565
Cla002841	Watermelon_newGene_883	0.118583
Cla002983	Cla003185	0.0656471
Cla002983	Cla003347	0.119282
Cla002983	Cla003602	0.119947
Cla002983	Cla003932	0.202088
Cla002983	Cla004005	0.255843
Cla002983	Cla004319	0.0480502
Cla002983	Cla004409	0.180886
Cla002983	Cla004913	0.220188
Cla002983	Cla004944	0.174287
Cla002983	Cla005016	0.157063
Cla002983	Cla005298	0.226028
Cla002983	Cla005308	0.0707178
Cla002983	Cla005497	0.0434326
Cla002983	Cla005894	0.129109
Cla002983	Cla006372	0.167359
Cla002983	Cla006756	0.131492
Cla002983	Cla006773	0.200212
Cla002983	Cla006958	0.187403
Cla002983	Cla007763	0.102285
Cla002983	Cla008250	0.0726899
Cla002983	Cla008430	0.108373
Cla002983	Cla008581	0.045956
Cla002983	Cla008705	0.147891
Cla002983	Cla008816	0.168103
Cla002983	Cla009056	0.105817
Cla002983	Cla009209	0.190515
Cla002983	Cla009668	0.0944481
Cla002983	Cla009739	0.186876
Cla002983	Cla009918	0.0772729
Cla002983	Cla010751	0.0859865
Cla002983	Cla010923	0.130344
Cla002983	Cla011350	0.109649
Cla002983	Cla011435	0.081925
Cla002983	Cla011492	0.111876
Cla002983	Cla011565	0.0834601
Cla002983	Cla012050	0.176793
Cla002983	Cla013294	0.0526451
Cla002983	Cla013509	0.122296
Cla002983	Cla014493	0.0896942
Cla002983	Cla014847	0.0470643
Cla002983	Cla004251	0.131896
Cla002983	Cla015469	0.0767861
Cla002983	Cla015481	0.160091
Cla002983	Cla015496	0.147273
Cla002983	Cla015570	0.173078
Cla002983	Cla015772	0.0756517
Cla002983	Cla016018	0.0552107
Cla002983	Cla016530	0.167021
Cla002983	Cla016541	0.100927
Cla002983	Cla017323	0.125628
Cla002983	Cla017334	0.0903896
Cla002983	Cla017916	0.124316
Cla002983	Cla012351	0.200529
Cla002983	Cla018230	0.115247
Cla002983	Cla018357	0.081416
Cla002983	Cla018698	0.193704
Cla002983	Cla018712	0.204764
Cla002983	Cla018827	0.0406577
Cla002983	Cla018932	0.0425071
Cla002983	Cla019031	0.0872666
Cla002983	Cla019639	0.159384
Cla002983	Cla020453	0.128445
Cla002983	Cla020983	0.174491
Cla002983	Cla021306	0.169029
Cla002983	Cla021491	0.0810639
Cla002983	Cla021608	0.152351
Cla002983	Cla021808	0.184491
Cla002983	Cla022059	0.0673724
Cla002983	Cla022445	0.16278
Cla002983	Cla022630	0.0654392
Cla002983	Cla022873	0.116473
Cla002983	Cla023194	0.107064
Cla002983	Cla023405	0.0719519
Cla002983	Watermelon_newGene_1132	0.0907143
Cla002983	Watermelon_newGene_1173	0.1022
Cla002983	Watermelon_newGene_1181	0.0749948
Cla002983	Watermelon_newGene_159	0.17967
Cla002983	Watermelon_newGene_168	0.0619484
Cla002983	Watermelon_newGene_1891	0.208274
Cla002983	Watermelon_newGene_2417	0.121399
Cla002983	Watermelon_newGene_2590	0.0713194
Cla002983	Watermelon_newGene_430	0.176784
Cla002983	Watermelon_newGene_883	0.113854
Cla003185	Cla003347	0.16877
Cla003185	Cla003602	0.0635182
Cla003185	Cla004005	0.11958
Cla003185	Cla004409	0.0851733
Cla003185	Cla004913	0.13
Cla003185	Cla004944	0.0602266
Cla003185	Cla005016	0.0885674
Cla003185	Cla005298	0.111638
Cla003185	Cla005497	0.0702945
Cla003185	Cla005795	0.145527
Cla003185	Cla005894	0.0571041
Cla003185	Cla006372	0.0566271
Cla003185	Cla006756	0.0511155
Cla003185	Cla006773	0.0506252
Cla003185	Cla006958	0.0436712
Cla003185	Cla007763	0.0912671
Cla003185	Cla008250	0.188655
Cla003185	Cla008430	0.114368
Cla003185	Cla008581	0.0594137
Cla003185	Cla008705	0.117082
Cla003185	Cla009056	0.0594486
Cla003185	Cla009209	0.0875095
Cla003185	Cla009668	0.0888529
Cla003185	Cla009918	0.144729
Cla003185	Cla010751	0.125965
Cla003185	Cla010923	0.109782
Cla003185	Cla011350	0.148675
Cla003185	Cla011435	0.050876
Cla003185	Cla011492	0.0789368
Cla003185	Cla011565	0.187768
Cla003185	Cla012050	0.128294
Cla003185	Cla013294	0.103007
Cla003185	Cla013509	0.123646
Cla003185	Cla014493	0.0600215
Cla003185	Cla014847	0.0957996
Cla003185	Cla004251	0.152313
Cla003185	Cla015469	0.107177
Cla003185	Cla015496	0.0968433
Cla003185	Cla015570	0.169866
Cla003185	Cla015675	0.0873021
Cla003185	Cla015772	0.051572
Cla003185	Cla016018	0.159817
Cla003185	Cla016255	0.0654725
Cla003185	Cla016541	0.0720497
Cla003185	Cla016772	0.0410186
Cla003185	Cla017323	0.12329
Cla003185	Cla017334	0.151262
Cla003185	Cla017916	0.0445768
Cla003185	Cla012351	0.141221
Cla003185	Cla018230	0.151669
Cla003185	Cla018357	0.206822
Cla003185	Cla018712	0.0911007
Cla003185	Cla018790	0.0504925
Cla003185	Cla018827	0.053175
Cla003185	Cla018932	0.0856803
Cla003185	Cla019031	0.196895
Cla003185	Cla019639	0.0452675
Cla003185	Cla020453	0.0890933
Cla003185	Cla020983	0.123862
Cla003185	Cla021306	0.0658551
Cla003185	Cla021491	0.11566
Cla003185	Cla021608	0.0466547
Cla003185	Cla021808	0.0454025
Cla003185	Cla022059	0.0936031
Cla003185	Cla022445	0.105514
Cla003185	Cla022630	0.0668418
Cla003185	Cla022873	0.0773366
Cla003185	Cla023194	0.0889785
Cla003185	Cla023405	0.106404
Cla003185	Watermelon_newGene_1132	0.0513596
Cla003185	Watermelon_newGene_1173	0.163335
Cla003185	Watermelon_newGene_159	0.0639876
Cla003185	Watermelon_newGene_168	0.0481351
Cla003185	Watermelon_newGene_1891	0.0728425
Cla003185	Watermelon_newGene_2417	0.161927
Cla003185	Watermelon_newGene_2590	0.104322
Cla003185	Watermelon_newGene_883	0.152139
Cla003347	Cla003602	0.119188
Cla003347	Cla003932	0.0830113
Cla003347	Cla004005	0.208307
Cla003347	Cla004409	0.124619
Cla003347	Cla004913	0.195542
Cla003347	Cla004944	0.102298
Cla003347	Cla005016	0.134931
Cla003347	Cla005298	0.175635
Cla003347	Cla005497	0.0705144
Cla003347	Cla005795	0.104468
Cla003347	Cla005894	0.088446
Cla003347	Cla006372	0.0933725
Cla003347	Cla006756	0.080664
Cla003347	Cla006773	0.111677
Cla003347	Cla006958	0.0783099
Cla003347	Cla007763	0.100288
Cla003347	Cla008250	0.141213
Cla003347	Cla008430	0.116048
Cla003347	Cla008581	0.0724483
Cla003347	Cla008705	0.186849
Cla003347	Cla008816	0.0567496
Cla003347	Cla009056	0.0740494
Cla003347	Cla009209	0.147088
Cla003347	Cla009668	0.113938
Cla003347	Cla009739	0.0830415
Cla003347	Cla009918	0.136714
Cla003347	Cla010751	0.0997522
Cla003347	Cla010923	0.133979
Cla003347	Cla011350	0.179197
Cla003347	Cla011435	0.0568238
Cla003347	Cla011492	0.110874
Cla003347	Cla011565	0.149277
Cla003347	Cla012050	0.153351
Cla003347	Cla013294	0.0702285
Cla003347	Cla013509	0.127906
Cla003347	Cla014493	0.0731505
Cla003347	Cla014847	0.0653849
Cla003347	Cla004251	0.166113
Cla003347	Cla015469	0.152415
Cla003347	Cla015481	0.0781545
Cla003347	Cla015496	0.114524
Cla003347	Cla015570	0.22994
Cla003347	Cla015675	0.0571289
Cla003347	Cla015772	0.0582751
Cla003347	Cla016018	0.143629
Cla003347	Cla016255	0.057165
Cla003347	Cla016530	0.0652204
Cla003347	Cla016541	0.11392
Cla003347	Cla017323	0.124993
Cla003347	Cla017334	0.141286
Cla003347	Cla017916	0.0835869
Cla003347	Cla012351	0.213355
Cla003347	Cla018230	0.156419
Cla003347	Cla018357	0.148745
Cla003347	Cla018698	0.0759926
Cla003347	Cla018712	0.144495
Cla003347	Cla018827	0.0878123
Cla003347	Cla018932	0.0681102
Cla003347	Cla019031	0.17942
Cla003347	Cla019639	0.0889067
Cla003347	Cla020453	0.14737
Cla003347	Cla020983	0.146029
Cla003347	Cla021306	0.107276
Cla003347	Cla021491	0.11907
Cla003347	Cla021608	0.0656856
Cla003347	Cla021808	0.0823313
Cla003347	Cla022059	0.0962338
Cla003347	Cla022445	0.120971
Cla003347	Cla022630	0.0640732
Cla003347	Cla022873	0.0952208
Cla003347	Cla023194	0.1407
Cla003347	Cla023405	0.0871715
Cla003347	Watermelon_newGene_1132	0.0618476
Cla003347	Watermelon_newGene_1173	0.152552
Cla003347	Watermelon_newGene_1181	0.051742
Cla003347	Watermelon_newGene_159	0.111175
Cla003347	Watermelon_newGene_168	0.0587097
Cla003347	Watermelon_newGene_1891	0.104534
Cla003347	Watermelon_newGene_2417	0.179406
Cla003347	Watermelon_newGene_2590	0.129012
Cla003347	Watermelon_newGene_430	0.0752952
Cla003347	Watermelon_newGene_883	0.139999
Cla003602	Cla003932	0.067358
Cla003602	Cla004005	0.199032
Cla003602	Cla004409	0.0788493
Cla003602	Cla004913	0.159062
Cla003602	Cla004944	0.0892356
Cla003602	Cla005016	0.0919132
Cla003602	Cla005298	0.136326
Cla003602	Cla005308	0.0497531
Cla003602	Cla005894	0.046634
Cla003602	Cla006372	0.0943068
Cla003602	Cla006756	0.111172
Cla003602	Cla006773	0.133595
Cla003602	Cla006958	0.0554886
Cla003602	Cla008250	0.0443206
Cla003602	Cla008705	0.190831
Cla003602	Cla008816	0.0461238
Cla003602	Cla009209	0.170877
Cla003602	Cla009668	0.101078
Cla003602	Cla009739	0.0608388
Cla003602	Cla009918	0.0605017
Cla003602	Cla010923	0.0958671
Cla003602	Cla011350	0.117474
Cla003602	Cla011492	0.0985998
Cla003602	Cla011565	0.0573495
Cla003602	Cla012050	0.12945
Cla003602	Cla013509	0.0505742
Cla003602	Cla004251	0.0720819
Cla003602	Cla015469	0.11239
Cla003602	Cla015481	0.0493798
Cla003602	Cla015496	0.130843
Cla003602	Cla015570	0.180141
Cla003602	Cla016018	0.0422667
Cla003602	Cla016530	0.120054
Cla003602	Cla016541	0.148053
Cla003602	Cla017323	0.0475109
Cla003602	Cla017334	0.0618779
Cla003602	Cla017916	0.0748433
Cla003602	Cla012351	0.174281
Cla003602	Cla018230	0.0671539
Cla003602	Cla018357	0.0530728
Cla003602	Cla018698	0.095887
Cla003602	Cla018712	0.140094
Cla003602	Cla018827	0.121573
Cla003602	Cla019031	0.0731816
Cla003602	Cla019639	0.0778276
Cla003602	Cla020453	0.148703
Cla003602	Cla020983	0.079728
Cla003602	Cla021306	0.0733642
Cla003602	Cla021808	0.0579814
Cla003602	Cla022445	0.0772968
Cla003602	Cla023194	0.167513
Cla003602	Watermelon_newGene_1173	0.0567323
Cla003602	Watermelon_newGene_159	0.07763
Cla003602	Watermelon_newGene_1891	0.0859719
Cla003602	Watermelon_newGene_2417	0.132244
Cla003602	Watermelon_newGene_2590	0.0506558
Cla003602	Watermelon_newGene_430	0.0918495
Cla003602	Watermelon_newGene_883	0.0655776
Cla003932	Cla004005	0.112
Cla003932	Cla004319	0.0981322
Cla003932	Cla004409	0.202896
Cla003932	Cla004913	0.185597
Cla003932	Cla004944	0.167049
Cla003932	Cla005016	0.145476
Cla003932	Cla005298	0.0993132
Cla003932	Cla005308	0.088789
Cla003932	Cla005497	0.0585746
Cla003932	Cla005894	0.132838
Cla003932	Cla006372	0.130164
Cla003932	Cla006756	0.104784
Cla003932	Cla006773	0.105745
Cla003932	Cla006958	0.162045
Cla003932	Cla007763	0.0709124
Cla003932	Cla008250	0.0649054
Cla003932	Cla008430	0.11293
Cla003932	Cla008705	0.0752189
Cla003932	Cla008816	0.0999056
Cla003932	Cla009056	0.0783972
Cla003932	Cla009209	0.135601
Cla003932	Cla009668	0.0478394
Cla003932	Cla009739	0.117637
Cla003932	Cla009918	0.0729361
Cla003932	Cla010751	0.0733057
Cla003932	Cla010923	0.0834799
Cla003932	Cla011350	0.0716352
Cla003932	Cla011435	0.0690662
Cla003932	Cla011492	0.0681413
Cla003932	Cla011565	0.0680101
Cla003932	Cla012050	0.165686
Cla003932	Cla013509	0.100883
Cla003932	Cla014493	0.0717682
Cla003932	Cla014847	0.0616857
Cla003932	Cla004251	0.134616
Cla003932	Cla015469	0.0422259
Cla003932	Cla015481	0.107031
Cla003932	Cla015496	0.104126
Cla003932	Cla015570	0.123666
Cla003932	Cla015675	0.0418357
Cla003932	Cla015772	0.069602
Cla003932	Cla016530	0.125618
Cla003932	Cla016541	0.0694622
Cla003932	Cla017323	0.138783
Cla003932	Cla017334	0.0792351
Cla003932	Cla017916	0.158537
Cla003932	Cla012351	0.163078
Cla003932	Cla018230	0.100671
Cla003932	Cla018357	0.0709556
Cla003932	Cla018698	0.164143
Cla003932	Cla018712	0.10431
Cla003932	Cla018932	0.0408584
Cla003932	Cla019031	0.0650963
Cla003932	Cla019639	0.137108
Cla003932	Cla020453	0.0939182
Cla003932	Cla020983	0.186712
Cla003932	Cla021306	0.15676
Cla003932	Cla021491	0.0803273
Cla003932	Cla021608	0.133627
Cla003932	Cla021808	0.166676
Cla003932	Cla022059	0.0674892
Cla003932	Cla022445	0.153101
Cla003932	Cla022630	0.103683
Cla003932	Cla022873	0.10706
Cla003932	Cla023194	0.0603748
Cla003932	Cla023405	0.0889287
Cla003932	Watermelon_newGene_1132	0.0905695
Cla003932	Watermelon_newGene_1173	0.105719
Cla003932	Watermelon_newGene_1181	0.0472263
Cla003932	Watermelon_newGene_159	0.181211
Cla003932	Watermelon_newGene_168	0.104588
Cla003932	Watermelon_newGene_1891	0.196364
Cla003932	Watermelon_newGene_2417	0.110323
Cla003932	Watermelon_newGene_2590	0.068987
Cla003932	Watermelon_newGene_430	0.122184
Cla003932	Watermelon_newGene_883	0.102266
Cla004005	Cla004409	0.143551
Cla004005	Cla004913	0.281932
Cla004005	Cla004944	0.180062
Cla004005	Cla005016	0.229306
Cla004005	Cla005298	0.25261
Cla004005	Cla005795	0.0603533
Cla004005	Cla005894	0.185244
Cla004005	Cla006372	0.158759
Cla004005	Cla006756	0.127767
Cla004005	Cla006773	0.251061
Cla004005	Cla006958	0.0991469
Cla004005	Cla007763	0.156034
Cla004005	Cla008250	0.13138
Cla004005	Cla008430	0.168606
Cla004005	Cla008581	0.0551506
Cla004005	Cla008705	0.283967
Cla004005	Cla008816	0.122162
Cla004005	Cla009056	0.129996
Cla004005	Cla009209	0.278549
Cla004005	Cla009668	0.206491
Cla004005	Cla009739	0.176695
Cla004005	Cla009918	0.118115
Cla004005	Cla010751	0.124139
Cla004005	Cla010923	0.169373
Cla004005	Cla011350	0.21187
Cla004005	Cla011435	0.138726
Cla004005	Cla011492	0.209904
Cla004005	Cla011565	0.1451
Cla004005	Cla012050	0.222835
Cla004005	Cla013294	0.0656001
Cla004005	Cla013509	0.17875
Cla004005	Cla014493	0.155515
Cla004005	Cla014847	0.0521683
Cla004005	Cla004251	0.199145
Cla004005	Cla015469	0.121395
Cla004005	Cla015481	0.163999
Cla004005	Cla015496	0.20296
Cla004005	Cla015570	0.292122
Cla004005	Cla015772	0.124087
Cla004005	Cla016018	0.125406
Cla004005	Cla016255	0.0560781
Cla004005	Cla016530	0.189789
Cla004005	Cla016541	0.169802
Cla004005	Cla017323	0.162443
Cla004005	Cla017334	0.15373
Cla004005	Cla017916	0.07428
Cla004005	Cla012351	0.290114
Cla004005	Cla018230	0.172996
Cla004005	Cla018357	0.134304
Cla004005	Cla018698	0.23424
Cla004005	Cla018712	0.264141
Cla004005	Cla018827	0.0518926
Cla004005	Cla019031	0.202841
Cla004005	Cla019639	0.224993
Cla004005	Cla020453	0.243371
Cla004005	Cla020983	0.215078
Cla004005	Cla021306	0.0975065
Cla004005	Cla021491	0.0745299
Cla004005	Cla021608	0.158678
Cla004005	Cla021808	0.200163
Cla004005	Cla022059	0.0839028
Cla004005	Cla022445	0.140098
Cla004005	Cla022873	0.131648
Cla004005	Cla023194	0.252111
Cla004005	Cla023405	0.0703377
Cla004005	Watermelon_newGene_1132	0.0806428
Cla004005	Watermelon_newGene_1173	0.173282
Cla004005	Watermelon_newGene_1181	0.129277
Cla004005	Watermelon_newGene_159	0.226322
Cla004005	Watermelon_newGene_1891	0.175771
Cla004005	Watermelon_newGene_2417	0.160641
Cla004005	Watermelon_newGene_2590	0.0631365
Cla004005	Watermelon_newGene_430	0.127466
Cla004005	Watermelon_newGene_883	0.175449
Cla004319	Cla004409	0.11531
Cla004319	Cla004913	0.0456945
Cla004319	Cla004944	0.0798553
Cla004319	Cla005016	0.0555099
Cla004319	Cla005308	0.079316
Cla004319	Cla005497	0.0991602
Cla004319	Cla005894	0.0539684
Cla004319	Cla006958	0.0981746
Cla004319	Cla008250	0.0502359
Cla004319	Cla008430	0.052645
Cla004319	Cla008730	0.0672107
Cla004319	Cla008816	0.0419929
Cla004319	Cla009739	0.0405305
Cla004319	Cla009918	0.0708685
Cla004319	Cla010751	0.0537864
Cla004319	Cla011188	0.0713277
Cla004319	Cla011565	0.0549829
Cla004319	Cla012050	0.0670217
Cla004319	Cla013509	0.0450038
Cla004319	Cla014847	0.0789938
Cla004319	Cla004251	0.0656882
Cla004319	Cla015343	0.128718
Cla004319	Cla015675	0.0829624
Cla004319	Cla017323	0.0780438
Cla004319	Cla017334	0.0598311
Cla004319	Cla017916	0.11798
Cla004319	Cla012351	0.0401583
Cla004319	Cla018230	0.0587033
Cla004319	Cla018357	0.0510677
Cla004319	Cla018790	0.131392
Cla004319	Cla018932	0.0810848
Cla004319	Cla019639	0.0433033
Cla004319	Cla020983	0.0828972
Cla004319	Cla021133	0.0633644
Cla004319	Cla021306	0.105877
Cla004319	Cla021491	0.0869789
Cla004319	Cla021608	0.0590779
Cla004319	Cla021808	0.0625837
Cla004319	Cla022059	0.0716523
Cla004319	Cla022445	0.0822832
Cla004319	Cla022630	0.155474
Cla004319	Cla022873	0.0598044
Cla004319	Cla023405	0.0892375
Cla004319	Watermelon_newGene_1132	0.0646419
Cla004319	Watermelon_newGene_1173	0.0620541
Cla004319	Watermelon_newGene_159	0.062127
Cla004319	Watermelon_newGene_168	0.160676
Cla004319	Watermelon_newGene_1891	0.079103
Cla004319	Watermelon_newGene_2417	0.0655757
Cla004319	Watermelon_newGene_2590	0.0808434
Cla004319	Watermelon_newGene_430	0.0598801
Cla004319	Watermelon_newGene_883	0.0657791
Cla004409	Cla004913	0.207902
Cla004409	Cla004944	0.171723
Cla004409	Cla005016	0.177883
Cla004409	Cla005298	0.139718
Cla004409	Cla005308	0.103762
Cla004409	Cla005497	0.104869
Cla004409	Cla005795	0.0476149
Cla004409	Cla005894	0.146524
Cla004409	Cla006372	0.120582
Cla004409	Cla006756	0.0981615
Cla004409	Cla006773	0.124587
Cla004409	Cla006958	0.196904
Cla004409	Cla007763	0.0841611
Cla004409	Cla008250	0.107355
Cla004409	Cla008430	0.133734
Cla004409	Cla008581	0.0616023
Cla004409	Cla008705	0.11353
Cla004409	Cla008816	0.118526
Cla004409	Cla009056	0.0860523
Cla004409	Cla009209	0.15698
Cla004409	Cla009668	0.0895583
Cla004409	Cla009739	0.135785
Cla004409	Cla009918	0.129142
Cla004409	Cla010751	0.103686
Cla004409	Cla010923	0.120154
Cla004409	Cla011350	0.120467
Cla004409	Cla011435	0.0671473
Cla004409	Cla011492	0.111707
Cla004409	Cla011565	0.120217
Cla004409	Cla012050	0.188051
Cla004409	Cla013294	0.0678057
Cla004409	Cla013509	0.1359
Cla004409	Cla014493	0.0686678
Cla004409	Cla014847	0.0783544
Cla004409	Cla004251	0.166661
Cla004409	Cla015469	0.0832492
Cla004409	Cla015481	0.126062
Cla004409	Cla015496	0.117542
Cla004409	Cla015570	0.171571
Cla004409	Cla015675	0.0602363
Cla004409	Cla015772	0.0703786
Cla004409	Cla016018	0.0662538
Cla004409	Cla016255	0.0446413
Cla004409	Cla016530	0.10692
Cla004409	Cla016541	0.104245
Cla004409	Cla017036	0.0442754
Cla004409	Cla017323	0.158309
Cla004409	Cla017334	0.130756
Cla004409	Cla017916	0.164733
Cla004409	Cla012351	0.193332
Cla004409	Cla018230	0.133881
Cla004409	Cla018357	0.110481
Cla004409	Cla018698	0.131403
Cla004409	Cla018712	0.131687
Cla004409	Cla018790	0.0422439
Cla004409	Cla018827	0.0576151
Cla004409	Cla018932	0.0921574
Cla004409	Cla019031	0.109491
Cla004409	Cla019639	0.134579
Cla004409	Cla020453	0.141525
Cla004409	Cla020983	0.206319
Cla004409	Cla021306	0.198835
Cla004409	Cla021491	0.138094
Cla004409	Cla021608	0.120288
Cla004409	Cla021808	0.148563
Cla004409	Cla022059	0.1011
Cla004409	Cla022445	0.162084
Cla004409	Cla022630	0.121634
Cla004409	Cla022873	0.109169
Cla004409	Cla023194	0.0767064
Cla004409	Cla023405	0.0996556
Cla004409	Watermelon_newGene_1132	0.0922879
Cla004409	Watermelon_newGene_1173	0.151777
Cla004409	Watermelon_newGene_1181	0.0435793
Cla004409	Watermelon_newGene_159	0.174422
Cla004409	Watermelon_newGene_168	0.139073
Cla004409	Watermelon_newGene_1891	0.175142
Cla004409	Watermelon_newGene_2417	0.153052
Cla004409	Watermelon_newGene_2590	0.12186
Cla004409	Watermelon_newGene_430	0.149323
Cla004409	Watermelon_newGene_883	0.152278
Cla004913	Cla004944	0.198502
Cla004913	Cla005016	0.190957
Cla004913	Cla005298	0.254361
Cla004913	Cla005308	0.0548702
Cla004913	Cla005497	0.0628194
Cla004913	Cla005795	0.0642932
Cla004913	Cla005894	0.162702
Cla004913	Cla006372	0.1864
Cla004913	Cla006756	0.1457
Cla004913	Cla006773	0.190379
Cla004913	Cla006958	0.17798
Cla004913	Cla007763	0.120958
Cla004913	Cla008250	0.132894
Cla004913	Cla008430	0.16147
Cla004913	Cla008581	0.069922
Cla004913	Cla008705	0.171771
Cla004913	Cla008816	0.170668
Cla004913	Cla009056	0.145963
Cla004913	Cla009209	0.198283
Cla004913	Cla009668	0.152727
Cla004913	Cla009739	0.193217
Cla004913	Cla009918	0.12851
Cla004913	Cla010751	0.142677
Cla004913	Cla010923	0.187586
Cla004913	Cla011350	0.182658
Cla004913	Cla011435	0.115755
Cla004913	Cla011492	0.165263
Cla004913	Cla011565	0.149289
Cla004913	Cla012050	0.231107
Cla004913	Cla013294	0.0902273
Cla004913	Cla013509	0.143895
Cla004913	Cla014493	0.128251
Cla004913	Cla014847	0.0734404
Cla004913	Cla004251	0.197365
Cla004913	Cla015469	0.122975
Cla004913	Cla015481	0.171738
Cla004913	Cla015496	0.194081
Cla004913	Cla015570	0.209419
Cla004913	Cla015675	0.0468096
Cla004913	Cla015772	0.0946974
Cla004913	Cla016018	0.11941
Cla004913	Cla016255	0.0679014
Cla004913	Cla016530	0.171867
Cla004913	Cla016541	0.140271
Cla004913	Cla016772	0.0448658
Cla004913	Cla017036	0.054958
Cla004913	Cla017323	0.178274
Cla004913	Cla017334	0.149725
Cla004913	Cla017916	0.12431
Cla004913	Cla012351	0.217621
Cla004913	Cla018230	0.18171
Cla004913	Cla018357	0.146214
Cla004913	Cla018698	0.199759
Cla004913	Cla018712	0.215528
Cla004913	Cla018827	0.0561779
Cla004913	Cla018932	0.0670252
Cla004913	Cla019031	0.160904
Cla004913	Cla019639	0.185719
Cla004913	Cla020453	0.176848
Cla004913	Cla020983	0.23031
Cla004913	Cla021306	0.172288
Cla004913	Cla021491	0.122504
Cla004913	Cla021608	0.180109
Cla004913	Cla021808	0.205288
Cla004913	Cla022059	0.107322
Cla004913	Cla022445	0.200863
Cla004913	Cla022630	0.0788244
Cla004913	Cla022873	0.155578
Cla004913	Cla023194	0.16007
Cla004913	Cla023405	0.104123
Cla004913	Watermelon_newGene_1132	0.112825
Cla004913	Watermelon_newGene_1173	0.164063
Cla004913	Watermelon_newGene_1181	0.104104
Cla004913	Watermelon_newGene_159	0.212704
Cla004913	Watermelon_newGene_168	0.0663663
Cla004913	Watermelon_newGene_1891	0.22973
Cla004913	Watermelon_newGene_2417	0.180591
Cla004913	Watermelon_newGene_2590	0.0999959
Cla004913	Watermelon_newGene_430	0.160353
Cla004913	Watermelon_newGene_883	0.177545
Cla004944	Cla005016	0.230933
Cla004944	Cla005298	0.200689
Cla004944	Cla005308	0.122157
Cla004944	Cla005497	0.0679572
Cla004944	Cla005894	0.173448
Cla004944	Cla006372	0.0755038
Cla004944	Cla006756	0.0700722
Cla004944	Cla006773	0.200542
Cla004944	Cla006958	0.122454
Cla004944	Cla007763	0.0636316
Cla004944	Cla008250	0.0916791
Cla004944	Cla008430	0.104386
Cla004944	Cla008705	0.120572
Cla004944	Cla008816	0.0663029
Cla004944	Cla009056	0.0504725
Cla004944	Cla009209	0.197398
Cla004944	Cla009668	0.104477
Cla004944	Cla009739	0.119173
Cla004944	Cla009918	0.136833
Cla004944	Cla010751	0.0712367
Cla004944	Cla010923	0.0851468
Cla004944	Cla011350	0.0983428
Cla004944	Cla011492	0.121311
Cla004944	Cla011565	0.108925
Cla004944	Cla012050	0.169355
Cla004944	Cla013294	0.0490203
Cla004944	Cla013509	0.150344
Cla004944	Cla014493	0.0465429
Cla004944	Cla014847	0.0705719
Cla004944	Cla004251	0.143244
Cla004944	Cla015469	0.0479688
Cla004944	Cla015481	0.127377
Cla004944	Cla015496	0.0919582
Cla004944	Cla015570	0.178943
Cla004944	Cla015675	0.0492087
Cla004944	Cla015772	0.0565126
Cla004944	Cla016018	0.047195
Cla004944	Cla016530	0.103396
Cla004944	Cla016541	0.128437
Cla004944	Cla017323	0.134468
Cla004944	Cla017334	0.148156
Cla004944	Cla017916	0.179865
Cla004944	Cla012351	0.192278
Cla004944	Cla018230	0.115266
Cla004944	Cla018357	0.079697
Cla004944	Cla018698	0.151364
Cla004944	Cla018712	0.191634
Cla004944	Cla018827	0.0554878
Cla004944	Cla018932	0.0515415
Cla004944	Cla019031	0.0974509
Cla004944	Cla019639	0.189495
Cla004944	Cla020453	0.192924
Cla004944	Cla020983	0.175034
Cla004944	Cla021306	0.143179
Cla004944	Cla021491	0.0890227
Cla004944	Cla021608	0.103685
Cla004944	Cla021808	0.158562
Cla004944	Cla022059	0.0933902
Cla004944	Cla022445	0.119762
Cla004944	Cla022630	0.103666
Cla004944	Cla022873	0.103893
Cla004944	Cla023194	0.0658256
Cla004944	Cla023405	0.0905308
Cla004944	Watermelon_newGene_1132	0.086594
Cla004944	Watermelon_newGene_1173	0.147989
Cla004944	Watermelon_newGene_159	0.181897
Cla004944	Watermelon_newGene_168	0.093715
Cla004944	Watermelon_newGene_1891	0.138582
Cla004944	Watermelon_newGene_2417	0.134488
Cla004944	Watermelon_newGene_2590	0.101754
Cla004944	Watermelon_newGene_430	0.203014
Cla004944	Watermelon_newGene_883	0.154251
Cla005016	Cla005298	0.272776
Cla005016	Cla005308	0.0663543
Cla005016	Cla005497	0.0752562
Cla005016	Cla005795	0.054386
Cla005016	Cla005894	0.195501
Cla005016	Cla006372	0.0806743
Cla005016	Cla006756	0.0659558
Cla005016	Cla006773	0.217582
Cla005016	Cla006958	0.115362
Cla005016	Cla007763	0.0991368
Cla005016	Cla008250	0.137539
Cla005016	Cla008430	0.142193
Cla005016	Cla008581	0.0524429
Cla005016	Cla008705	0.129659
Cla005016	Cla008816	0.0818522
Cla005016	Cla009056	0.0875541
Cla005016	Cla009209	0.180903
Cla005016	Cla009668	0.14527
Cla005016	Cla009739	0.130446
Cla005016	Cla009918	0.176947
Cla005016	Cla010751	0.131748
Cla005016	Cla010923	0.108355
Cla005016	Cla011350	0.136254
Cla005016	Cla011435	0.0706499
Cla005016	Cla011492	0.153803
Cla005016	Cla011565	0.163199
Cla005016	Cla012050	0.180177
Cla005016	Cla013294	0.0806875
Cla005016	Cla013509	0.187812
Cla005016	Cla014493	0.0787727
Cla005016	Cla014847	0.103424
Cla005016	Cla004251	0.177072
Cla005016	Cla015469	0.0525262
Cla005016	Cla015481	0.147419
Cla005016	Cla015496	0.110849
Cla005016	Cla015570	0.176999
Cla005016	Cla015675	0.0673375
Cla005016	Cla015772	0.0812095
Cla005016	Cla016018	0.0880298
Cla005016	Cla016530	0.106509
Cla005016	Cla016541	0.130934
Cla005016	Cla017036	0.0410026
Cla005016	Cla017323	0.175875
Cla005016	Cla017334	0.19422
Cla005016	Cla017916	0.138101
Cla005016	Cla012351	0.181319
Cla005016	Cla018230	0.163042
Cla005016	Cla018357	0.122028
Cla005016	Cla018698	0.160025
Cla005016	Cla018712	0.227793
Cla005016	Cla018932	0.0717567
Cla005016	Cla019031	0.133745
Cla005016	Cla019639	0.208825
Cla005016	Cla020453	0.178507
Cla005016	Cla020983	0.202992
Cla005016	Cla021306	0.120804
Cla005016	Cla021491	0.114085
Cla005016	Cla021608	0.163276
Cla005016	Cla021808	0.206797
Cla005016	Cla022059	0.138182
Cla005016	Cla022445	0.134654
Cla005016	Cla022630	0.101622
Cla005016	Cla022873	0.142721
Cla005016	Cla023194	0.0731077
Cla005016	Cla023405	0.115418
Cla005016	Watermelon_newGene_1132	0.116628
Cla005016	Watermelon_newGene_1173	0.177845
Cla005016	Watermelon_newGene_1181	0.0557058
Cla005016	Watermelon_newGene_159	0.202629
Cla005016	Watermelon_newGene_168	0.0753454
Cla005016	Watermelon_newGene_1891	0.154022
Cla005016	Watermelon_newGene_2417	0.144772
Cla005016	Watermelon_newGene_2590	0.092721
Cla005016	Watermelon_newGene_430	0.164641
Cla005016	Watermelon_newGene_883	0.199761
Cla005298	Cla005497	0.0437147
Cla005298	Cla005795	0.0696363
Cla005298	Cla005894	0.233515
Cla005298	Cla006372	0.103609
Cla005298	Cla006756	0.0828667
Cla005298	Cla006773	0.255647
Cla005298	Cla006958	0.0841122
Cla005298	Cla007763	0.152825
Cla005298	Cla008250	0.163293
Cla005298	Cla008430	0.189507
Cla005298	Cla008581	0.0504989
Cla005298	Cla008705	0.232226
Cla005298	Cla008816	0.0946014
Cla005298	Cla009056	0.117399
Cla005298	Cla009209	0.262417
Cla005298	Cla009668	0.219218
Cla005298	Cla009739	0.139478
Cla005298	Cla009918	0.160622
Cla005298	Cla010751	0.148529
Cla005298	Cla010923	0.139549
Cla005298	Cla011350	0.188284
Cla005298	Cla011435	0.129349
Cla005298	Cla011492	0.221948
Cla005298	Cla011565	0.182676
Cla005298	Cla012050	0.213171
Cla005298	Cla013294	0.0837127
Cla005298	Cla013509	0.226545
Cla005298	Cla014493	0.133199
Cla005298	Cla014847	0.0794788
Cla005298	Cla004251	0.21072
Cla005298	Cla015469	0.0752674
Cla005298	Cla015481	0.148051
Cla005298	Cla015496	0.16164
Cla005298	Cla015570	0.265715
Cla005298	Cla015675	0.042587
Cla005298	Cla015772	0.136929
Cla005298	Cla016018	0.127897
Cla005298	Cla016255	0.0507263
Cla005298	Cla016530	0.148171
Cla005298	Cla016541	0.161633
Cla005298	Cla017036	0.0424727
Cla005298	Cla017323	0.19008
Cla005298	Cla017334	0.206696
Cla005298	Cla017916	0.077505
Cla005298	Cla012351	0.255836
Cla005298	Cla018230	0.176826
Cla005298	Cla018357	0.147448
Cla005298	Cla018698	0.206827
Cla005298	Cla018712	0.270633
Cla005298	Cla018932	0.0475457
Cla005298	Cla019031	0.212854
Cla005298	Cla019639	0.249461
Cla005298	Cla020453	0.255977
Cla005298	Cla020983	0.230794
Cla005298	Cla021306	0.081284
Cla005298	Cla021491	0.0854091
Cla005298	Cla021608	0.175018
Cla005298	Cla021808	0.210591
Cla005298	Cla022059	0.113067
Cla005298	Cla022445	0.125575
Cla005298	Cla022630	0.0501326
Cla005298	Cla022873	0.139865
Cla005298	Cla023194	0.169085
Cla005298	Cla023405	0.087778
Cla005298	Watermelon_newGene_1132	0.0967594
Cla005298	Watermelon_newGene_1173	0.217308
Cla005298	Watermelon_newGene_1181	0.100516
Cla005298	Watermelon_newGene_159	0.233864
Cla005298	Watermelon_newGene_1891	0.151882
Cla005298	Watermelon_newGene_2417	0.144352
Cla005298	Watermelon_newGene_2590	0.0604934
Cla005298	Watermelon_newGene_430	0.118516
Cla005298	Watermelon_newGene_883	0.224664
Cla005308	Cla005894	0.0521345
Cla005308	Cla006756	0.0436608
Cla005308	Cla006773	0.0473247
Cla005308	Cla006958	0.0551606
Cla005308	Cla009209	0.0544382
Cla005308	Cla009739	0.0550951
Cla005308	Cla009918	0.0477008
Cla005308	Cla012050	0.0612336
Cla005308	Cla004251	0.0461233
Cla005308	Cla015481	0.0629115
Cla005308	Cla015570	0.0417251
Cla005308	Cla016530	0.0588627
Cla005308	Cla016541	0.0652238
Cla005308	Cla017323	0.0420702
Cla005308	Cla017916	0.156237
Cla005308	Cla012351	0.054806
Cla005308	Cla018230	0.0429481
Cla005308	Cla018698	0.0867856
Cla005308	Cla018827	0.0537555
Cla005308	Cla019639	0.080175
Cla005308	Cla020453	0.0576945
Cla005308	Cla020983	0.0566404
Cla005308	Cla021306	0.0755419
Cla005308	Cla021808	0.0863341
Cla005308	Cla022445	0.0478127
Cla005308	Cla022630	0.0569717
Cla005308	Watermelon_newGene_159	0.0831452
Cla005308	Watermelon_newGene_168	0.0716143
Cla005308	Watermelon_newGene_1891	0.0690531
Cla005308	Watermelon_newGene_2417	0.0682217
Cla005308	Watermelon_newGene_2590	0.0460792
Cla005308	Watermelon_newGene_430	0.119104
Cla005497	Cla005795	0.0920049
Cla005497	Cla005894	0.071197
Cla005497	Cla006958	0.0682168
Cla005497	Cla007763	0.041004
Cla005497	Cla008250	0.100292
Cla005497	Cla008430	0.0836766
Cla005497	Cla008581	0.0416813
Cla005497	Cla009056	0.0434406
Cla005497	Cla009668	0.057154
Cla005497	Cla009918	0.13773
Cla005497	Cla010751	0.109414
Cla005497	Cla010923	0.0620313
Cla005497	Cla011350	0.0796149
Cla005497	Cla011492	0.0660251
Cla005497	Cla011565	0.118416
Cla005497	Cla012050	0.0696259
Cla005497	Cla013294	0.0731277
Cla005497	Cla013509	0.0793445
Cla005497	Cla014847	0.0803004
Cla005497	Cla004251	0.0925643
Cla005497	Cla015343	0.0587777
Cla005497	Cla015469	0.0414377
Cla005497	Cla015570	0.0603227
Cla005497	Cla015675	0.104681
Cla005497	Cla016018	0.0698855
Cla005497	Cla016541	0.0459462
Cla005497	Cla017323	0.0937497
Cla005497	Cla017334	0.108668
Cla005497	Cla017916	0.0713551
Cla005497	Cla012351	0.0589572
Cla005497	Cla018230	0.0848958
Cla005497	Cla018357	0.0908955
Cla005497	Cla018790	0.0975202
Cla005497	Cla018932	0.153548
Cla005497	Cla019031	0.0735169
Cla005497	Cla020453	0.0588168
Cla005497	Cla020983	0.09833
Cla005497	Cla021306	0.0657962
Cla005497	Cla021491	0.141103
Cla005497	Cla021608	0.0591625
Cla005497	Cla021808	0.0513268
Cla005497	Cla022059	0.12714
Cla005497	Cla022445	0.0702159
Cla005497	Cla022630	0.106821
Cla005497	Cla022873	0.0507828
Cla005497	Cla023405	0.0740183
Cla005497	Watermelon_newGene_1132	0.041708
Cla005497	Watermelon_newGene_1173	0.108275
Cla005497	Watermelon_newGene_159	0.0605511
Cla005497	Watermelon_newGene_168	0.125413
Cla005497	Watermelon_newGene_1891	0.0618115
Cla005497	Watermelon_newGene_2417	0.0862172
Cla005497	Watermelon_newGene_2590	0.0719491
Cla005497	Watermelon_newGene_883	0.110178
Cla005795	Cla007763	0.0484011
Cla005795	Cla008250	0.13441
Cla005795	Cla008430	0.0656455
Cla005795	Cla008705	0.0805426
Cla005795	Cla009209	0.0460053
Cla005795	Cla009668	0.102967
Cla005795	Cla009918	0.13627
Cla005795	Cla010751	0.0981886
Cla005795	Cla010923	0.0865434
Cla005795	Cla011350	0.121574
Cla005795	Cla011492	0.0905653
Cla005795	Cla011565	0.159816
Cla005795	Cla012050	0.0661228
Cla005795	Cla013294	0.0684075
Cla005795	Cla013509	0.0797246
Cla005795	Cla014847	0.056433
Cla005795	Cla004251	0.0793069
Cla005795	Cla015469	0.0672923
Cla005795	Cla015496	0.0519556
Cla005795	Cla015570	0.0952351
Cla005795	Cla015675	0.0685497
Cla005795	Cla016018	0.145061
Cla005795	Cla016541	0.0587586
Cla005795	Cla017323	0.0642046
Cla005795	Cla017334	0.119312
Cla005795	Cla012351	0.0684128
Cla005795	Cla018230	0.0809085
Cla005795	Cla018357	0.135269
Cla005795	Cla018712	0.0505155
Cla005795	Cla018790	0.0426567
Cla005795	Cla018827	0.0405766
Cla005795	Cla018932	0.0697929
Cla005795	Cla019031	0.130151
Cla005795	Cla020453	0.0722906
Cla005795	Cla020983	0.0682501
Cla005795	Cla021491	0.0853052
Cla005795	Cla022059	0.0798263
Cla005795	Cla022445	0.0528899
Cla005795	Cla022630	0.0418025
Cla005795	Cla023194	0.0440813
Cla005795	Cla023405	0.049193
Cla005795	Watermelon_newGene_1173	0.109489
Cla005795	Watermelon_newGene_2417	0.0972516
Cla005795	Watermelon_newGene_883	0.117624
Cla005894	Cla006372	0.0593759
Cla005894	Cla006773	0.176957
Cla005894	Cla006958	0.112943
Cla005894	Cla007763	0.122341
Cla005894	Cla008250	0.108742
Cla005894	Cla008430	0.146546
Cla005894	Cla008581	0.0652871
Cla005894	Cla008705	0.0903431
Cla005894	Cla008816	0.0749994
Cla005894	Cla009056	0.105284
Cla005894	Cla009209	0.127935
Cla005894	Cla009668	0.0846388
Cla005894	Cla009739	0.133871
Cla005894	Cla009918	0.126024
Cla005894	Cla010751	0.132806
Cla005894	Cla010923	0.0688904
Cla005894	Cla011350	0.0917018
Cla005894	Cla011435	0.0897864
Cla005894	Cla011492	0.102072
Cla005894	Cla011565	0.117676
Cla005894	Cla012050	0.118234
Cla005894	Cla013294	0.056838
Cla005894	Cla013509	0.188637
Cla005894	Cla014493	0.0864758
Cla005894	Cla014847	0.0927364
Cla005894	Cla004251	0.153107
Cla005894	Cla015481	0.159937
Cla005894	Cla015496	0.0614076
Cla005894	Cla015570	0.131697
Cla005894	Cla015675	0.0665948
Cla005894	Cla015772	0.112703
Cla005894	Cla016018	0.0647323
Cla005894	Cla016255	0.0477842
Cla005894	Cla016530	0.0643977
Cla005894	Cla016541	0.0652398
Cla005894	Cla017036	0.0622054
Cla005894	Cla017323	0.164667
Cla005894	Cla017334	0.140777
Cla005894	Cla017916	0.0977409
Cla005894	Cla012351	0.147505
Cla005894	Cla018230	0.131714
Cla005894	Cla018357	0.091039
Cla005894	Cla018698	0.128995
Cla005894	Cla018712	0.17545
Cla005894	Cla018932	0.0799137
Cla005894	Cla019031	0.101506
Cla005894	Cla019639	0.171625
Cla005894	Cla020453	0.117514
Cla005894	Cla020983	0.17466
Cla005894	Cla021306	0.102928
Cla005894	Cla021491	0.112586
Cla005894	Cla021608	0.187659
Cla005894	Cla021808	0.194993
Cla005894	Cla022059	0.13971
Cla005894	Cla022445	0.0975876
Cla005894	Cla022630	0.087418
Cla005894	Cla022873	0.137078
Cla005894	Cla023194	0.0432795
Cla005894	Cla023405	0.0987579
Cla005894	Watermelon_newGene_1132	0.11952
Cla005894	Watermelon_newGene_1173	0.151154
Cla005894	Watermelon_newGene_1181	0.066739
Cla005894	Watermelon_newGene_159	0.184678
Cla005894	Watermelon_newGene_168	0.0752002
Cla005894	Watermelon_newGene_1891	0.119239
Cla005894	Watermelon_newGene_2417	0.0866783
Cla005894	Watermelon_newGene_2590	0.075432
Cla005894	Watermelon_newGene_430	0.121408
Cla005894	Watermelon_newGene_883	0.149365
Cla006372	Cla006756	0.15821
Cla006372	Cla006773	0.0920967
Cla006372	Cla006958	0.152271
Cla006372	Cla007763	0.0699868
Cla006372	Cla008250	0.0474672
Cla006372	Cla008430	0.0720396
Cla006372	Cla008705	0.131346
Cla006372	Cla008816	0.150968
Cla006372	Cla009056	0.0614397
Cla006372	Cla009209	0.139318
Cla006372	Cla009668	0.0557358
Cla006372	Cla009739	0.0959005
Cla006372	Cla010751	0.0479619
Cla006372	Cla010923	0.11783
Cla006372	Cla011350	0.0823486
Cla006372	Cla011435	0.0571744
Cla006372	Cla011492	0.0723958
Cla006372	Cla011565	0.0512154
Cla006372	Cla012050	0.150517
Cla006372	Cla013509	0.063277
Cla006372	Cla014493	0.0572342
Cla006372	Cla004251	0.0876088
Cla006372	Cla015469	0.0988123
Cla006372	Cla015481	0.0624836
Cla006372	Cla015496	0.153369
Cla006372	Cla015570	0.144724
Cla006372	Cla015772	0.0442391
Cla006372	Cla016530	0.142365
Cla006372	Cla016541	0.0679166
Cla006372	Cla017323	0.0754806
Cla006372	Cla017334	0.0456115
Cla006372	Cla017916	0.0691548
Cla006372	Cla012351	0.169001
Cla006372	Cla018230	0.0666851
Cla006372	Cla018357	0.0658183
Cla006372	Cla018698	0.107289
Cla006372	Cla018712	0.107604
Cla006372	Cla018827	0.048322
Cla006372	Cla019031	0.0666445
Cla006372	Cla019639	0.0649329
Cla006372	Cla020453	0.0816376
Cla006372	Cla020983	0.124713
Cla006372	Cla021306	0.137769
Cla006372	Cla021491	0.0529433
Cla006372	Cla021608	0.0650719
Cla006372	Cla021808	0.0750002
Cla006372	Cla022445	0.135942
Cla006372	Cla022873	0.052514
Cla006372	Cla023194	0.130251
Cla006372	Cla023405	0.0400903
Cla006372	Watermelon_newGene_1173	0.0658548
Cla006372	Watermelon_newGene_159	0.0956443
Cla006372	Watermelon_newGene_168	0.0466469
Cla006372	Watermelon_newGene_1891	0.160854
Cla006372	Watermelon_newGene_2417	0.0991637
Cla006372	Watermelon_newGene_2590	0.0492572
Cla006372	Watermelon_newGene_430	0.0740274
Cla006372	Watermelon_newGene_883	0.0681185
Cla006756	Cla006773	0.0907643
Cla006756	Cla006958	0.119783
Cla006756	Cla008705	0.128622
Cla006756	Cla008816	0.124637
Cla006756	Cla009209	0.14318
Cla006756	Cla009668	0.0725399
Cla006756	Cla009739	0.0612904
Cla006756	Cla010923	0.127904
Cla006756	Cla011350	0.0762868
Cla006756	Cla011492	0.0854321
Cla006756	Cla011565	0.0419754
Cla006756	Cla012050	0.143735
Cla006756	Cla013294	0.0410517
Cla006756	Cla004251	0.0538385
Cla006756	Cla015469	0.101298
Cla006756	Cla015496	0.168635
Cla006756	Cla015570	0.125261
Cla006756	Cla016530	0.162882
Cla006756	Cla016541	0.100961
Cla006756	Cla017323	0.0428785
Cla006756	Cla017916	0.0774191
Cla006756	Cla012351	0.134426
Cla006756	Cla018230	0.0434401
Cla006756	Cla018357	0.0461876
Cla006756	Cla018698	0.0887619
Cla006756	Cla018712	0.099028
Cla006756	Cla018827	0.0865528
Cla006756	Cla019031	0.0453108
Cla006756	Cla019639	0.0520806
Cla006756	Cla020453	0.0961067
Cla006756	Cla020983	0.087191
Cla006756	Cla021306	0.109795
Cla006756	Cla021808	0.0494247
Cla006756	Cla022445	0.120732
Cla006756	Cla023194	0.122819
Cla006756	Watermelon_newGene_1173	0.0426249
Cla006756	Watermelon_newGene_159	0.0647992
Cla006756	Watermelon_newGene_1891	0.136712
Cla006756	Watermelon_newGene_2417	0.10084
Cla006756	Watermelon_newGene_430	0.0760317
Cla006756	Watermelon_newGene_883	0.0569673
Cla006773	Cla006958	0.0810773
Cla006773	Cla007763	0.0683116
Cla006773	Cla008250	0.0716554
Cla006773	Cla008430	0.0949847
Cla006773	Cla008705	0.180755
Cla006773	Cla008816	0.0799796
Cla006773	Cla009056	0.0533701
Cla006773	Cla009209	0.235577
Cla006773	Cla009668	0.192975
Cla006773	Cla009739	0.118212
Cla006773	Cla009918	0.105676
Cla006773	Cla010751	0.0660921
Cla006773	Cla010923	0.108804
Cla006773	Cla011350	0.131853
Cla006773	Cla011435	0.0599802
Cla006773	Cla011492	0.205394
Cla006773	Cla011565	0.0970796
Cla006773	Cla012050	0.171982
Cla006773	Cla013294	0.0426407
Cla006773	Cla013509	0.122939
Cla006773	Cla014493	0.0612171
Cla006773	Cla004251	0.117593
Cla006773	Cla015469	0.0524139
Cla006773	Cla015481	0.127585
Cla006773	Cla015496	0.140503
Cla006773	Cla015570	0.185093
Cla006773	Cla015772	0.06253
Cla006773	Cla016018	0.0525852
Cla006773	Cla016530	0.181041
Cla006773	Cla016541	0.177627
Cla006773	Cla017323	0.103657
Cla006773	Cla017334	0.124555
Cla006773	Cla017916	0.0927451
Cla006773	Cla012351	0.186506
Cla006773	Cla018230	0.0950848
Cla006773	Cla018357	0.0644572
Cla006773	Cla018698	0.21504
Cla006773	Cla018712	0.221417
Cla006773	Cla018827	0.0431069
Cla006773	Cla019031	0.100921
Cla006773	Cla019639	0.22365
Cla006773	Cla020453	0.240667
Cla006773	Cla020983	0.158593
Cla006773	Cla021306	0.0707018
Cla006773	Cla021491	0.0436083
Cla006773	Cla021608	0.115923
Cla006773	Cla021808	0.179884
Cla006773	Cla022059	0.0587625
Cla006773	Cla022445	0.094245
Cla006773	Cla022873	0.0724547
Cla006773	Cla023194	0.128656
Cla006773	Cla023405	0.0414043
Cla006773	Watermelon_newGene_1132	0.0480316
Cla006773	Watermelon_newGene_1173	0.115052
Cla006773	Watermelon_newGene_1181	0.0446817
Cla006773	Watermelon_newGene_159	0.190374
Cla006773	Watermelon_newGene_1891	0.137823
Cla006773	Watermelon_newGene_2417	0.109072
Cla006773	Watermelon_newGene_430	0.152193
Cla006773	Watermelon_newGene_883	0.139973
Cla006958	Cla007763	0.0810414
Cla006958	Cla008250	0.0633093
Cla006958	Cla008430	0.117516
Cla006958	Cla008705	0.0717391
Cla006958	Cla008816	0.133088
Cla006958	Cla009056	0.0951796
Cla006958	Cla009209	0.115398
Cla006958	Cla009668	0.0439208
Cla006958	Cla009739	0.10435
Cla006958	Cla009918	0.0600561
Cla006958	Cla010751	0.0835012
Cla006958	Cla010923	0.100654
Cla006958	Cla011350	0.0689164
Cla006958	Cla011435	0.0840516
Cla006958	Cla011492	0.0666907
Cla006958	Cla011565	0.0651957
Cla006958	Cla012050	0.159214
Cla006958	Cla013509	0.0937293
Cla006958	Cla014493	0.0724851
Cla006958	Cla014847	0.0539019
Cla006958	Cla004251	0.123218
Cla006958	Cla015469	0.0496902
Cla006958	Cla015481	0.0871039
Cla006958	Cla015496	0.111875
Cla006958	Cla015570	0.111685
Cla006958	Cla015675	0.0404333
Cla006958	Cla015772	0.0748152
Cla006958	Cla016530	0.120469
Cla006958	Cla016541	0.0538783
Cla006958	Cla017323	0.13155
Cla006958	Cla017334	0.0655801
Cla006958	Cla017916	0.123924
Cla006958	Cla012351	0.148164
Cla006958	Cla018230	0.0884068
Cla006958	Cla018357	0.0751598
Cla006958	Cla018698	0.129118
Cla006958	Cla018712	0.0866809
Cla006958	Cla018932	0.0526312
Cla006958	Cla019031	0.0631869
Cla006958	Cla019639	0.0955891
Cla006958	Cla020453	0.0739704
Cla006958	Cla020983	0.184937
Cla006958	Cla021306	0.154071
Cla006958	Cla021491	0.0903814
Cla006958	Cla021608	0.134931
Cla006958	Cla021808	0.133038
Cla006958	Cla022059	0.0624193
Cla006958	Cla022445	0.170193
Cla006958	Cla022630	0.0992724
Cla006958	Cla022873	0.0935781
Cla006958	Cla023194	0.0598194
Cla006958	Cla023405	0.0785218
Cla006958	Watermelon_newGene_1132	0.0815715
Cla006958	Watermelon_newGene_1173	0.0986516
Cla006958	Watermelon_newGene_1181	0.0486103
Cla006958	Watermelon_newGene_159	0.149705
Cla006958	Watermelon_newGene_168	0.106576
Cla006958	Watermelon_newGene_1891	0.208808
Cla006958	Watermelon_newGene_2417	0.0971479
Cla006958	Watermelon_newGene_2590	0.0538462
Cla006958	Watermelon_newGene_430	0.0816775
Cla006958	Watermelon_newGene_883	0.0960001
Cla007763	Cla008250	0.1302
Cla007763	Cla008430	0.197248
Cla007763	Cla008581	0.152443
Cla007763	Cla008705	0.0765344
Cla007763	Cla008816	0.0857607
Cla007763	Cla009056	0.222922
Cla007763	Cla009209	0.0679618
Cla007763	Cla009668	0.0442045
Cla007763	Cla009739	0.125749
Cla007763	Cla009918	0.0637204
Cla007763	Cla010751	0.180788
Cla007763	Cla010923	0.0677404
Cla007763	Cla011350	0.0875014
Cla007763	Cla011435	0.205471
Cla007763	Cla011492	0.0526487
Cla007763	Cla011565	0.101267
Cla007763	Cla012050	0.0834934
Cla007763	Cla013294	0.0575278
Cla007763	Cla013509	0.146824
Cla007763	Cla014493	0.195643
Cla007763	Cla014847	0.0796692
Cla007763	Cla004251	0.166514
Cla007763	Cla015469	0.0535218
Cla007763	Cla015481	0.119219
Cla007763	Cla015496	0.0535022
Cla007763	Cla015570	0.108785
Cla007763	Cla015675	0.0628164
Cla007763	Cla015772	0.181802
Cla007763	Cla016018	0.115788
Cla007763	Cla016255	0.179738
Cla007763	Cla016772	0.161262
Cla007763	Cla017036	0.163888
Cla007763	Cla017323	0.167068
Cla007763	Cla017334	0.0888996
Cla007763	Cla012351	0.118218
Cla007763	Cla018230	0.143707
Cla007763	Cla018357	0.128403
Cla007763	Cla018698	0.0759165
Cla007763	Cla018712	0.09568
Cla007763	Cla018932	0.0847539
Cla007763	Cla019031	0.150946
Cla007763	Cla019639	0.086776
Cla007763	Cla020453	0.0522792
Cla007763	Cla020983	0.145877
Cla007763	Cla021306	0.0742415
Cla007763	Cla021491	0.116447
Cla007763	Cla021608	0.17755
Cla007763	Cla021808	0.117704
Cla007763	Cla022059	0.114658
Cla007763	Cla022445	0.0838791
Cla007763	Cla022630	0.0413283
Cla007763	Cla022873	0.158567
Cla007763	Cla023194	0.0699622
Cla007763	Cla023405	0.092759
Cla007763	Watermelon_newGene_1132	0.126392
Cla007763	Watermelon_newGene_1173	0.146109
Cla007763	Watermelon_newGene_1181	0.184835
Cla007763	Watermelon_newGene_159	0.12521
Cla007763	Watermelon_newGene_1891	0.085806
Cla007763	Watermelon_newGene_2417	0.0617441
Cla007763	Watermelon_newGene_2590	0.070018
Cla007763	Watermelon_newGene_883	0.104711
Cla008250	Cla008430	0.162256
Cla008250	Cla008581	0.112887
Cla008250	Cla008705	0.0831938
Cla008250	Cla008730	0.0568663
Cla008250	Cla008816	0.047324
Cla008250	Cla009056	0.106908
Cla008250	Cla009209	0.0905361
Cla008250	Cla009668	0.0695256
Cla008250	Cla009739	0.0581016
Cla008250	Cla009918	0.172703
Cla008250	Cla010751	0.190319
Cla008250	Cla010923	0.0887716
Cla008250	Cla011350	0.111732
Cla008250	Cla011435	0.0682014
Cla008250	Cla011492	0.0653353
Cla008250	Cla011565	0.210588
Cla008250	Cla012050	0.112561
Cla008250	Cla013294	0.144031
Cla008250	Cla013509	0.213354
Cla008250	Cla014493	0.0810319
Cla008250	Cla014847	0.176594
Cla008250	Cla004251	0.179173
Cla008250	Cla015469	0.0630351
Cla008250	Cla015481	0.0596196
Cla008250	Cla015496	0.0660538
Cla008250	Cla015570	0.154332
Cla008250	Cla015675	0.163858
Cla008250	Cla015772	0.0981225
Cla008250	Cla016018	0.186259
Cla008250	Cla016255	0.108177
Cla008250	Cla016541	0.0504877
Cla008250	Cla016772	0.0626278
Cla008250	Cla017036	0.0882067
Cla008250	Cla017323	0.17291
Cla008250	Cla017334	0.192366
Cla008250	Cla017916	0.0649586
Cla008250	Cla012351	0.13641
Cla008250	Cla018230	0.193066
Cla008250	Cla018357	0.21642
Cla008250	Cla018698	0.0401727
Cla008250	Cla018712	0.124116
Cla008250	Cla018790	0.0601243
Cla008250	Cla018932	0.148139
Cla008250	Cla019031	0.202078
Cla008250	Cla019639	0.0751044
Cla008250	Cla020453	0.08846
Cla008250	Cla020983	0.148616
Cla008250	Cla021133	0.0575528
Cla008250	Cla021306	0.0895271
Cla008250	Cla021491	0.181983
Cla008250	Cla021608	0.0994676
Cla008250	Cla021808	0.0840583
Cla008250	Cla022059	0.17615
Cla008250	Cla022445	0.118106
Cla008250	Cla022630	0.122983
Cla008250	Cla022873	0.156485
Cla008250	Cla023194	0.0471423
Cla008250	Cla023405	0.184892
Cla008250	Watermelon_newGene_1132	0.137838
Cla008250	Watermelon_newGene_1173	0.227942
Cla008250	Watermelon_newGene_1181	0.0591246
Cla008250	Watermelon_newGene_159	0.0901802
Cla008250	Watermelon_newGene_168	0.0795304
Cla008250	Watermelon_newGene_1891	0.0827823
Cla008250	Watermelon_newGene_2417	0.13482
Cla008250	Watermelon_newGene_2590	0.151973
Cla008250	Watermelon_newGene_430	0.0486423
Cla008250	Watermelon_newGene_883	0.188918
Cla008430	Cla008581	0.150573
Cla008430	Cla008705	0.0835093
Cla008430	Cla008730	0.0400315
Cla008430	Cla008816	0.0906377
Cla008430	Cla009056	0.191714
Cla008430	Cla009209	0.092621
Cla008430	Cla009668	0.0531261
Cla008430	Cla009739	0.127419
Cla008430	Cla009918	0.112419
Cla008430	Cla010751	0.204872
Cla008430	Cla010923	0.0817537
Cla008430	Cla011350	0.0968727
Cla008430	Cla011435	0.139093
Cla008430	Cla011492	0.0602592
Cla008430	Cla011565	0.143628
Cla008430	Cla012050	0.109633
Cla008430	Cla013294	0.0896403
Cla008430	Cla013509	0.211943
Cla008430	Cla014493	0.142135
Cla008430	Cla014847	0.132007
Cla008430	Cla004251	0.187446
Cla008430	Cla015469	0.0540321
Cla008430	Cla015481	0.127204
Cla008430	Cla015496	0.0614726
Cla008430	Cla015570	0.140229
Cla008430	Cla015675	0.114065
Cla008430	Cla015772	0.164238
Cla008430	Cla016018	0.124809
Cla008430	Cla016255	0.148125
Cla008430	Cla016772	0.123335
Cla008430	Cla017036	0.151323
Cla008430	Cla017323	0.198669
Cla008430	Cla017334	0.13341
Cla008430	Cla017916	0.064386
Cla008430	Cla012351	0.151349
Cla008430	Cla018230	0.178282
Cla008430	Cla018357	0.158729
Cla008430	Cla018698	0.0760792
Cla008430	Cla018712	0.133329
Cla008430	Cla018932	0.138571
Cla008430	Cla019031	0.146981
Cla008430	Cla019639	0.09919
Cla008430	Cla020453	0.0718128
Cla008430	Cla020983	0.173487
Cla008430	Cla021133	0.0408116
Cla008430	Cla021306	0.12041
Cla008430	Cla021491	0.177874
Cla008430	Cla021608	0.188315
Cla008430	Cla021808	0.140936
Cla008430	Cla022059	0.168728
Cla008430	Cla022445	0.122155
Cla008430	Cla022630	0.0997875
Cla008430	Cla022873	0.190997
Cla008430	Cla023194	0.047465
Cla008430	Cla023405	0.150832
Cla008430	Watermelon_newGene_1132	0.169219
Cla008430	Watermelon_newGene_1173	0.186231
Cla008430	Watermelon_newGene_1181	0.121136
Cla008430	Watermelon_newGene_159	0.137885
Cla008430	Watermelon_newGene_168	0.0839682
Cla008430	Watermelon_newGene_1891	0.114408
Cla008430	Watermelon_newGene_2417	0.0962564
Cla008430	Watermelon_newGene_2590	0.121157
Cla008430	Watermelon_newGene_430	0.0668426
Cla008430	Watermelon_newGene_883	0.145544
Cla008581	Cla008730	0.0536047
Cla008581	Cla009056	0.129206
Cla008581	Cla009739	0.0597428
Cla008581	Cla009918	0.0574228
Cla008581	Cla010751	0.127433
Cla008581	Cla011188	0.0508405
Cla008581	Cla011350	0.0534263
Cla008581	Cla011435	0.125121
Cla008581	Cla011565	0.072548
Cla008581	Cla012050	0.0405753
Cla008581	Cla013509	0.100099
Cla008581	Cla014493	0.154609
Cla008581	Cla014847	0.103431
Cla008581	Cla004251	0.146964
Cla008581	Cla015481	0.0638007
Cla008581	Cla015570	0.0652732
[truncated: 1,869 more rows]

## Sheet: grey60 modlue
fromNode	toNode	weight
Cla000526	Cla000576	0.0515588
Cla000526	Cla001146	0.0467161
Cla000526	Cla001189	0.087975
Cla000526	Cla001596	0.076905
Cla000526	Cla001662	0.0688246
Cla000526	Cla002177	0.0528813
Cla000526	Cla002870	0.132737
Cla000526	Cla003357	0.0836199
Cla000526	Cla003615	0.0624278
Cla000526	Cla004122	0.11087
Cla000526	Cla004268	0.128816
Cla000526	Cla004271	0.053925
Cla000526	Cla004353	0.054396
Cla000526	Cla004462	0.126791
Cla000526	Cla004604	0.0650769
Cla000526	Cla005248	0.049134
Cla000526	Cla005406	0.0688113
Cla000526	Cla005424	0.211708
Cla000526	Cla005502	0.0474721
Cla000526	Cla005593	0.048448
Cla000526	Cla005601	0.112843
Cla000526	Cla005888	0.0952449
Cla000526	Cla005950	0.0761753
Cla000526	Cla006070	0.11384
Cla000526	Cla006165	0.118742
Cla000526	Cla007092	0.118984
Cla000526	Cla006660	0.117615
Cla000526	Cla007018	0.129916
Cla000526	Cla007500	0.10176
Cla000526	Cla007536	0.0445972
Cla000526	Cla007759	0.0823854
Cla000526	Cla008017	0.107583
Cla000526	Cla008145	0.0896586
Cla000526	Cla008239	0.073959
Cla000526	Cla008468	0.169117
Cla000526	Cla008655	0.126192
Cla000526	Cla008926	0.0586133
Cla000526	Cla009854	0.0788352
Cla000526	Cla010117	0.111163
Cla000526	Cla010154	0.104609
Cla000526	Cla010593	0.18109
Cla000526	Cla010791	0.0689008
Cla000526	Cla018816	0.0747039
Cla000526	Cla011287	0.0532776
Cla000526	Cla011356	0.0791229
Cla000526	Cla011610	0.0530836
Cla000526	Cla012113	0.116059
Cla000526	Cla012584	0.0433639
Cla000526	Cla004119	0.0789171
Cla000526	Cla013286	0.0537516
Cla000526	Cla013794	0.0815453
Cla000526	Cla014024	0.107794
Cla000526	Cla014407	0.143417
Cla000526	Cla014435	0.129804
Cla000526	Cla014587	0.0764019
Cla000526	Cla014794	0.0553574
Cla000526	Cla015507	0.0639913
Cla000526	Cla015573	0.082588
Cla000526	Cla015844	0.0537599
Cla000526	Cla015851	0.138182
Cla000526	Cla016024	0.108563
Cla000526	Cla016308	0.094877
Cla000526	Cla017093	0.0459356
Cla000526	Cla017244	0.0941978
Cla000526	Cla017383	0.106621
Cla000526	Cla017431	0.0897878
Cla000526	Cla017462	0.144423
Cla000526	Cla017662	0.0635501
Cla000526	Cla018321	0.0636987
Cla000526	Cla018448	0.161212
Cla000526	Cla018571	0.11309
Cla000526	Cla019260	0.0511222
Cla000526	Cla019504	0.0499163
Cla000526	Cla019506	0.0453979
Cla000526	Cla019625	0.0500091
Cla000526	Cla019827	0.0431652
Cla000526	Cla020085	0.0759749
Cla000526	Cla020522	0.0853464
Cla000526	Cla020541	0.0497898
Cla000526	Cla020734	0.132304
Cla000526	Cla021058	0.0968584
Cla000526	Cla021172	0.0560252
Cla000526	Cla021626	0.0960724
Cla000526	Cla022060	0.0603296
Cla000526	Cla022123	0.0519311
Cla000526	Cla022249	0.0592161
Cla000526	Watermelon_newGene_1143	0.0414412
Cla000526	Watermelon_newGene_1596	0.0570689
Cla000526	Watermelon_newGene_2350	0.0560722
Cla000576	Cla000763	0.0488274
Cla000576	Cla000921	0.0730556
Cla000576	Cla001146	0.168102
Cla000576	Cla001189	0.0641364
Cla000576	Cla001596	0.0781948
Cla000576	Cla001662	0.0867712
Cla000576	Cla002177	0.0830101
Cla000576	Cla002692	0.0720467
Cla000576	Cla002870	0.111338
Cla000576	Cla003357	0.0503329
Cla000576	Cla003615	0.055761
Cla000576	Cla004268	0.0817018
Cla000576	Cla004271	0.0822135
Cla000576	Cla004353	0.15811
Cla000576	Cla004462	0.122262
Cla000576	Cla004784	0.164685
Cla000576	Cla005248	0.118607
Cla000576	Cla005406	0.11512
Cla000576	Cla005424	0.0694356
Cla000576	Cla005502	0.114265
Cla000576	Cla005593	0.0485055
Cla000576	Cla005601	0.133214
Cla000576	Cla005888	0.0845711
Cla000576	Cla005950	0.0834647
Cla000576	Cla006052	0.0720392
Cla000576	Cla006070	0.153781
Cla000576	Cla006140	0.0421337
Cla000576	Cla006165	0.0716818
Cla000576	Cla007092	0.127564
Cla000576	Cla006660	0.0773957
Cla000576	Cla007018	0.0896246
Cla000576	Cla007464	0.103413
Cla000576	Cla007500	0.101079
Cla000576	Cla007536	0.0801957
Cla000576	Cla007759	0.0781766
Cla000576	Cla008017	0.0556213
Cla000576	Cla008135	0.0927196
Cla000576	Cla008145	0.105278
Cla000576	Cla008239	0.0843098
Cla000576	Cla008468	0.081128
Cla000576	Cla008655	0.0784511
Cla000576	Cla008926	0.083495
Cla000576	Cla009778	0.0979439
Cla000576	Cla009854	0.129825
Cla000576	Cla010117	0.124449
Cla000576	Cla010154	0.127189
Cla000576	Cla010208	0.0579712
Cla000576	Cla010593	0.0429012
Cla000576	Cla010791	0.0617166
Cla000576	Cla018816	0.127406
Cla000576	Cla011287	0.0786357
Cla000576	Cla011356	0.152358
Cla000576	Cla011610	0.0625794
Cla000576	Cla012113	0.0931672
Cla000576	Cla012584	0.123784
Cla000576	Cla004119	0.127992
Cla000576	Cla013108	0.0409093
Cla000576	Cla013286	0.103807
Cla000576	Cla013794	0.173416
Cla000576	Cla014435	0.137502
Cla000576	Cla015507	0.0712544
Cla000576	Cla015573	0.0950926
Cla000576	Cla015622	0.125267
Cla000576	Cla015851	0.0848218
Cla000576	Cla016308	0.0830244
Cla000576	Cla016877	0.0660761
Cla000576	Cla017093	0.097001
Cla000576	Cla017383	0.0807287
Cla000576	Cla017431	0.0953375
Cla000576	Cla017462	0.0905177
Cla000576	Cla017662	0.125026
Cla000576	Cla018321	0.0478982
Cla000576	Cla018403	0.131799
Cla000576	Cla018571	0.0462432
Cla000576	Cla019260	0.12064
Cla000576	Cla019504	0.0905089
Cla000576	Cla019625	0.118742
Cla000576	Cla019827	0.11879
Cla000576	Cla020085	0.0703469
Cla000576	Cla020413	0.0443122
Cla000576	Cla020522	0.0844355
Cla000576	Cla020541	0.041883
Cla000576	Cla020734	0.0781723
Cla000576	Cla021058	0.0676892
Cla000576	Cla021172	0.0689158
Cla000576	Cla021626	0.117745
Cla000576	Cla022026	0.171462
Cla000576	Cla022060	0.187944
Cla000576	Cla022123	0.0741193
Cla000576	Cla022249	0.0742296
Cla000576	Cla022304	0.0821433
Cla000576	Watermelon_newGene_1143	0.142118
Cla000576	Watermelon_newGene_1397	0.12719
Cla000576	Watermelon_newGene_1596	0.0923779
Cla000576	Watermelon_newGene_2045	0.0819763
Cla000763	Cla001662	0.0674226
Cla000763	Cla003357	0.0458899
Cla000763	Cla004268	0.0475994
Cla000763	Cla004462	0.089423
Cla000763	Cla004604	0.0848331
Cla000763	Cla005406	0.0462359
Cla000763	Cla005424	0.050721
Cla000763	Cla005601	0.0490131
Cla000763	Cla005888	0.0817701
Cla000763	Cla006070	0.0482605
Cla000763	Cla006140	0.0455104
Cla000763	Cla006165	0.153486
Cla000763	Cla007092	0.103892
Cla000763	Cla006660	0.150924
Cla000763	Cla007018	0.125305
Cla000763	Cla007500	0.0518552
Cla000763	Cla007759	0.0594023
Cla000763	Cla008017	0.166723
Cla000763	Cla008145	0.118018
Cla000763	Cla008239	0.0746982
Cla000763	Cla008468	0.0790407
Cla000763	Cla008559	0.139585
Cla000763	Cla008655	0.0616583
Cla000763	Cla010033	0.186399
Cla000763	Cla010593	0.0513493
Cla000763	Cla010791	0.114243
Cla000763	Cla018816	0.121702
Cla000763	Cla011287	0.053481
Cla000763	Cla011610	0.188843
Cla000763	Cla004119	0.0913162
Cla000763	Cla013286	0.0611731
Cla000763	Cla013794	0.0439058
Cla000763	Cla014407	0.0532959
Cla000763	Cla014435	0.0807438
Cla000763	Cla014794	0.0747426
Cla000763	Cla015507	0.064285
Cla000763	Cla015573	0.0541405
Cla000763	Cla015844	0.212705
Cla000763	Cla015851	0.0888572
Cla000763	Cla016308	0.0458385
Cla000763	Cla017244	0.0960232
Cla000763	Cla017383	0.143192
Cla000763	Cla017431	0.0415352
Cla000763	Cla017462	0.142931
Cla000763	Cla017662	0.121885
Cla000763	Cla018321	0.209159
Cla000763	Cla018571	0.19876
Cla000763	Cla019504	0.153634
Cla000763	Cla019506	0.155199
Cla000763	Cla019827	0.0819842
Cla000763	Cla020522	0.155751
Cla000763	Cla020541	0.216117
Cla000763	Cla020734	0.0917867
Cla000763	Cla021058	0.0882632
Cla000763	Cla021172	0.193776
Cla000763	Cla021626	0.0495935
Cla000763	Cla022123	0.183315
Cla000763	Cla022249	0.116606
Cla000763	Watermelon_newGene_1596	0.0496874
Cla000763	Watermelon_newGene_2045	0.0492255
Cla000763	Watermelon_newGene_2350	0.195903
Cla000921	Cla001189	0.0948104
Cla000921	Cla001596	0.113798
Cla000921	Cla001662	0.0834259
Cla000921	Cla002177	0.124132
Cla000921	Cla002692	0.228251
Cla000921	Cla002870	0.142005
Cla000921	Cla002877	0.0488649
Cla000921	Cla003615	0.145
Cla000921	Cla004122	0.0405459
Cla000921	Cla004268	0.155583
Cla000921	Cla004271	0.209591
Cla000921	Cla004353	0.058855
Cla000921	Cla004462	0.107725
Cla000921	Cla004604	0.0667965
Cla000921	Cla004784	0.11827
Cla000921	Cla005248	0.229111
Cla000921	Cla005424	0.0548351
Cla000921	Cla005502	0.221722
Cla000921	Cla005593	0.158798
Cla000921	Cla005601	0.124351
Cla000921	Cla005888	0.072063
Cla000921	Cla005950	0.154405
Cla000921	Cla006052	0.216005
Cla000921	Cla006070	0.152297
Cla000921	Cla007092	0.0795121
Cla000921	Cla006660	0.0593031
Cla000921	Cla007464	0.0418958
Cla000921	Cla007500	0.145036
Cla000921	Cla007536	0.17651
Cla000921	Cla007759	0.124131
Cla000921	Cla008135	0.182409
Cla000921	Cla008145	0.0590713
Cla000921	Cla008239	0.0530379
Cla000921	Cla008468	0.0528791
Cla000921	Cla008655	0.0644452
Cla000921	Cla008926	0.0543933
Cla000921	Cla009778	0.0469236
Cla000921	Cla010117	0.0987608
Cla000921	Cla010154	0.17363
Cla000921	Cla010208	0.117383
Cla000921	Cla010593	0.0408089
Cla000921	Cla010956	0.176331
Cla000921	Cla018816	0.0959077
Cla000921	Cla011287	0.121509
Cla000921	Cla011356	0.149736
Cla000921	Cla012113	0.0989242
Cla000921	Cla012584	0.200736
Cla000921	Cla004119	0.121764
Cla000921	Cla013108	0.170306
Cla000921	Cla013286	0.059302
Cla000921	Cla013794	0.0404154
Cla000921	Cla014435	0.0970417
Cla000921	Cla014587	0.093283
Cla000921	Cla015507	0.116321
Cla000921	Cla015573	0.0941637
Cla000921	Cla015622	0.0834445
Cla000921	Cla015703	0.130959
Cla000921	Cla015851	0.0699637
Cla000921	Cla016024	0.0412145
Cla000921	Cla016877	0.0405037
Cla000921	Cla017198	0.193516
Cla000921	Cla017431	0.106294
Cla000921	Cla017462	0.0404654
Cla000921	Cla017662	0.0961018
Cla000921	Cla018403	0.0693627
Cla000921	Cla019260	0.174553
Cla000921	Cla019504	0.0672235
Cla000921	Cla019625	0.109435
Cla000921	Cla019827	0.121084
Cla000921	Cla020085	0.110402
Cla000921	Cla020413	0.155202
Cla000921	Cla020522	0.0495693
Cla000921	Cla020734	0.0428414
Cla000921	Cla021058	0.111841
Cla000921	Cla021626	0.191413
Cla000921	Cla022026	0.109527
Cla000921	Cla022060	0.109254
Cla000921	Cla022123	0.0417138
Cla000921	Cla022249	0.0484372
Cla000921	Cla022304	0.152321
Cla000921	Watermelon_newGene_1143	0.0422907
Cla000921	Watermelon_newGene_1397	0.193378
Cla000921	Watermelon_newGene_1596	0.117781
Cla000921	Watermelon_newGene_2045	0.098173
Cla001146	Cla001189	0.0561734
Cla001146	Cla001596	0.0695333
Cla001146	Cla001662	0.0442615
Cla001146	Cla002177	0.0690898
Cla001146	Cla002870	0.0790014
Cla001146	Cla003357	0.0415337
Cla001146	Cla004268	0.047712
Cla001146	Cla004271	0.05361
Cla001146	Cla004353	0.152227
Cla001146	Cla004462	0.0956978
Cla001146	Cla004784	0.120572
Cla001146	Cla005248	0.0703034
Cla001146	Cla005406	0.092647
Cla001146	Cla005424	0.0508882
Cla001146	Cla005502	0.0663465
Cla001146	Cla005601	0.0856572
Cla001146	Cla005888	0.0426096
Cla001146	Cla005950	0.0568207
Cla001146	Cla006070	0.10337
Cla001146	Cla006165	0.046831
Cla001146	Cla007092	0.0844423
Cla001146	Cla007018	0.0559216
Cla001146	Cla007464	0.0854922
Cla001146	Cla007500	0.0568282
Cla001146	Cla007536	0.0554856
Cla001146	Cla007759	0.0516884
Cla001146	Cla008135	0.0506539
Cla001146	Cla008145	0.0614166
Cla001146	Cla008239	0.0518373
Cla001146	Cla008468	0.062544
Cla001146	Cla008655	0.0525252
Cla001146	Cla008926	0.107376
Cla001146	Cla009778	0.0849649
Cla001146	Cla009854	0.142927
Cla001146	Cla010117	0.100907
Cla001146	Cla010154	0.0898076
Cla001146	Cla018816	0.0818251
Cla001146	Cla011287	0.0486342
Cla001146	Cla011356	0.130722
Cla001146	Cla012113	0.0668522
Cla001146	Cla012584	0.0761188
Cla001146	Cla004119	0.0861336
Cla001146	Cla013286	0.0679229
Cla001146	Cla013794	0.157763
Cla001146	Cla014435	0.0926756
Cla001146	Cla015507	0.0444038
Cla001146	Cla015573	0.0508876
Cla001146	Cla015622	0.111054
Cla001146	Cla015851	0.0647204
Cla001146	Cla016308	0.0555099
Cla001146	Cla016877	0.0927974
Cla001146	Cla017093	0.112101
Cla001146	Cla017383	0.0592847
Cla001146	Cla017431	0.0585726
Cla001146	Cla017462	0.0562395
Cla001146	Cla017662	0.0933531
Cla001146	Cla018403	0.123342
Cla001146	Cla019260	0.07741
Cla001146	Cla019504	0.0455635
Cla001146	Cla019625	0.125026
Cla001146	Cla019827	0.0832693
Cla001146	Cla020085	0.0696066
Cla001146	Cla020522	0.0505702
Cla001146	Cla020734	0.0549489
Cla001146	Cla021172	0.0436955
Cla001146	Cla021626	0.0621692
Cla001146	Cla022026	0.1386
Cla001146	Cla022060	0.17409
Cla001146	Cla022249	0.0403105
Cla001146	Cla022304	0.0540685
Cla001146	Watermelon_newGene_1143	0.135966
Cla001146	Watermelon_newGene_1397	0.0758595
Cla001146	Watermelon_newGene_1596	0.0626807
Cla001146	Watermelon_newGene_2045	0.0622
Cla001189	Cla001596	0.154826
Cla001189	Cla001662	0.0413039
Cla001189	Cla002177	0.0726268
Cla001189	Cla002692	0.089401
Cla001189	Cla002870	0.173645
Cla001189	Cla002877	0.135756
Cla001189	Cla003615	0.148208
Cla001189	Cla004122	0.0705788
Cla001189	Cla004268	0.129913
Cla001189	Cla004271	0.137786
Cla001189	Cla004353	0.101932
Cla001189	Cla004462	0.0805707
Cla001189	Cla004604	0.0402633
Cla001189	Cla004784	0.0800584
Cla001189	Cla005248	0.119828
Cla001189	Cla005406	0.115258
Cla001189	Cla005424	0.119043
Cla001189	Cla005502	0.0989735
Cla001189	Cla005593	0.124376
Cla001189	Cla005601	0.125798
Cla001189	Cla005888	0.0570844
Cla001189	Cla005950	0.0797722
Cla001189	Cla006052	0.0744234
Cla001189	Cla006070	0.163067
Cla001189	Cla006165	0.0449662
Cla001189	Cla007092	0.0949956
Cla001189	Cla006660	0.0658795
Cla001189	Cla007018	0.0488317
Cla001189	Cla007464	0.110943
Cla001189	Cla007500	0.132274
Cla001189	Cla007536	0.112277
Cla001189	Cla007759	0.116409
Cla001189	Cla008017	0.0466938
Cla001189	Cla008135	0.105755
Cla001189	Cla008145	0.0683538
Cla001189	Cla008239	0.040896
Cla001189	Cla008468	0.0884344
Cla001189	Cla008655	0.0774524
Cla001189	Cla008926	0.118778
Cla001189	Cla009778	0.0425676
Cla001189	Cla009854	0.0983246
Cla001189	Cla010117	0.176097
Cla001189	Cla010154	0.189302
Cla001189	Cla010593	0.0512647
Cla001189	Cla010956	0.111455
Cla001189	Cla018816	0.0687782
Cla001189	Cla011287	0.0762467
Cla001189	Cla011356	0.165496
Cla001189	Cla012113	0.107323
Cla001189	Cla012584	0.0973841
Cla001189	Cla004119	0.0907134
Cla001189	Cla013108	0.0508133
Cla001189	Cla013794	0.0979774
Cla001189	Cla014024	0.0491519
Cla001189	Cla014407	0.0580999
Cla001189	Cla014435	0.0813414
Cla001189	Cla014587	0.0764112
Cla001189	Cla015507	0.0627593
Cla001189	Cla015573	0.057135
Cla001189	Cla015622	0.113209
Cla001189	Cla015703	0.0913463
Cla001189	Cla015851	0.0733945
Cla001189	Cla016024	0.129518
Cla001189	Cla016308	0.0512026
Cla001189	Cla016877	0.0887691
Cla001189	Cla017093	0.0602617
Cla001189	Cla017198	0.0868934
Cla001189	Cla017431	0.0610437
Cla001189	Cla017462	0.0689852
Cla001189	Cla017662	0.0524419
Cla001189	Cla018403	0.116557
Cla001189	Cla018448	0.0567953
Cla001189	Cla019260	0.135561
Cla001189	Cla019625	0.15078
Cla001189	Cla019827	0.0465976
Cla001189	Cla020085	0.154942
Cla001189	Cla020413	0.110835
Cla001189	Cla020734	0.0837013
Cla001189	Cla021058	0.0760243
Cla001189	Cla021626	0.13456
Cla001189	Cla022026	0.122199
Cla001189	Cla022060	0.125967
Cla001189	Cla022304	0.0871801
Cla001189	Watermelon_newGene_1143	0.0662863
Cla001189	Watermelon_newGene_1397	0.0908632
Cla001189	Watermelon_newGene_1596	0.0840278
Cla001189	Watermelon_newGene_2045	0.0407893
Cla001596	Cla002177	0.0841048
Cla001596	Cla002692	0.102548
Cla001596	Cla002870	0.145948
Cla001596	Cla002877	0.133055
Cla001596	Cla003615	0.105302
Cla001596	Cla004122	0.0895964
Cla001596	Cla004268	0.119762
Cla001596	Cla004271	0.145643
Cla001596	Cla004353	0.105143
Cla001596	Cla004462	0.102402
Cla001596	Cla004604	0.0589034
Cla001596	Cla004784	0.0970044
Cla001596	Cla005248	0.131383
Cla001596	Cla005406	0.109999
Cla001596	Cla005424	0.100295
Cla001596	Cla005502	0.136616
Cla001596	Cla005593	0.132562
Cla001596	Cla005601	0.09249
Cla001596	Cla005950	0.0868173
Cla001596	Cla006052	0.0793443
Cla001596	Cla006070	0.153605
Cla001596	Cla007092	0.0836851
Cla001596	Cla006660	0.0487186
Cla001596	Cla007464	0.108536
Cla001596	Cla007500	0.104237
Cla001596	Cla007536	0.148232
Cla001596	Cla007759	0.135187
Cla001596	Cla008135	0.120919
Cla001596	Cla008145	0.0497407
Cla001596	Cla008468	0.0838303
Cla001596	Cla008655	0.0556432
Cla001596	Cla008926	0.116557
Cla001596	Cla009778	0.0427787
Cla001596	Cla009854	0.109812
Cla001596	Cla010117	0.137172
Cla001596	Cla010154	0.189801
Cla001596	Cla010593	0.0719477
Cla001596	Cla010956	0.123718
Cla001596	Cla018816	0.0691764
Cla001596	Cla011287	0.115163
Cla001596	Cla011356	0.187178
Cla001596	Cla012113	0.082435
Cla001596	Cla012584	0.149413
Cla001596	Cla004119	0.092767
Cla001596	Cla013108	0.0900285
Cla001596	Cla013794	0.0960382
Cla001596	Cla014407	0.0639463
Cla001596	Cla014435	0.0754681
Cla001596	Cla014587	0.0537349
Cla001596	Cla015507	0.0841063
Cla001596	Cla015573	0.0441536
Cla001596	Cla015622	0.125899
Cla001596	Cla015703	0.0802334
Cla001596	Cla015851	0.0850188
Cla001596	Cla016024	0.136776
Cla001596	Cla016877	0.084601
Cla001596	Cla017093	0.0718827
Cla001596	Cla017198	0.0811318
Cla001596	Cla017431	0.052817
Cla001596	Cla017462	0.0573183
Cla001596	Cla017662	0.0757339
Cla001596	Cla018403	0.119376
Cla001596	Cla018448	0.064971
Cla001596	Cla019260	0.160917
Cla001596	Cla019625	0.165011
Cla001596	Cla019827	0.0657777
Cla001596	Cla020085	0.161656
Cla001596	Cla020413	0.0836308
Cla001596	Cla020734	0.0710259
Cla001596	Cla021058	0.09303
Cla001596	Cla021626	0.129389
Cla001596	Cla022026	0.134035
Cla001596	Cla022060	0.140418
Cla001596	Cla022304	0.146576
Cla001596	Watermelon_newGene_1143	0.0983383
Cla001596	Watermelon_newGene_1397	0.131897
Cla001596	Watermelon_newGene_1596	0.117567
Cla001596	Watermelon_newGene_2045	0.0804787
Cla001662	Cla002177	0.0824157
Cla001662	Cla002692	0.0955159
Cla001662	Cla002870	0.132823
Cla001662	Cla003357	0.148398
Cla001662	Cla003615	0.0929286
Cla001662	Cla004268	0.128088
Cla001662	Cla004271	0.0813396
Cla001662	Cla004353	0.0474301
Cla001662	Cla004462	0.118926
Cla001662	Cla004784	0.0556779
Cla001662	Cla005248	0.114587
Cla001662	Cla005424	0.0848212
Cla001662	Cla005502	0.0895384
Cla001662	Cla005593	0.0450617
Cla001662	Cla005601	0.210185
Cla001662	Cla005888	0.255476
Cla001662	Cla005950	0.121275
Cla001662	Cla006052	0.0957206
Cla001662	Cla006070	0.114826
Cla001662	Cla006140	0.154318
Cla001662	Cla006165	0.0801795
Cla001662	Cla007092	0.125702
Cla001662	Cla006660	0.159156
Cla001662	Cla007018	0.175179
Cla001662	Cla007500	0.163113
Cla001662	Cla007536	0.0418871
Cla001662	Cla007759	0.0574828
Cla001662	Cla008017	0.162572
Cla001662	Cla008135	0.0531951
Cla001662	Cla008145	0.144804
Cla001662	Cla008239	0.196945
Cla001662	Cla008468	0.0866596
Cla001662	Cla008559	0.0459411
Cla001662	Cla008655	0.16588
Cla001662	Cla010033	0.0490345
Cla001662	Cla010117	0.0872073
Cla001662	Cla010154	0.0960854
Cla001662	Cla010208	0.171198
Cla001662	Cla010593	0.0581592
Cla001662	Cla010791	0.154605
Cla001662	Cla018816	0.125127
Cla001662	Cla011287	0.0442419
Cla001662	Cla011356	0.0711142
Cla001662	Cla011610	0.0806191
Cla001662	Cla012113	0.16026
Cla001662	Cla012584	0.066936
Cla001662	Cla004119	0.11154
Cla001662	Cla013286	0.19612
Cla001662	Cla013794	0.058048
Cla001662	Cla014024	0.0877863
Cla001662	Cla014435	0.184551
Cla001662	Cla014587	0.109683
Cla001662	Cla014794	0.102361
Cla001662	Cla015507	0.0774717
Cla001662	Cla015573	0.210266
Cla001662	Cla015844	0.0766552
Cla001662	Cla015851	0.0977371
Cla001662	Cla016308	0.195646
Cla001662	Cla017198	0.046091
Cla001662	Cla017244	0.0748965
Cla001662	Cla017383	0.103216
Cla001662	Cla017431	0.195156
Cla001662	Cla017462	0.110074
Cla001662	Cla017662	0.0930994
Cla001662	Cla018321	0.108237
Cla001662	Cla018571	0.141216
Cla001662	Cla019260	0.053378
Cla001662	Cla019504	0.141848
Cla001662	Cla019827	0.0955084
Cla001662	Cla020413	0.0612995
Cla001662	Cla020522	0.123243
Cla001662	Cla020541	0.0899518
Cla001662	Cla020734	0.0747753
Cla001662	Cla021058	0.0763156
Cla001662	Cla021172	0.0798319
Cla001662	Cla021626	0.147109
Cla001662	Cla022026	0.0559005
Cla001662	Cla022060	0.0591611
Cla001662	Cla022123	0.0990216
Cla001662	Cla022249	0.169049
Cla001662	Watermelon_newGene_1397	0.0729958
Cla001662	Watermelon_newGene_1596	0.0498936
Cla001662	Watermelon_newGene_2350	0.078005
Cla002177	Cla002692	0.143101
Cla002177	Cla002870	0.15271
Cla002177	Cla003357	0.0613741
Cla002177	Cla003615	0.127803
Cla002177	Cla004268	0.114271
Cla002177	Cla004271	0.188545
Cla002177	Cla004353	0.0631085
Cla002177	Cla004462	0.0994369
Cla002177	Cla004784	0.0687951
Cla002177	Cla005248	0.176926
Cla002177	Cla005424	0.0495252
Cla002177	Cla005502	0.151551
Cla002177	Cla005593	0.0966479
Cla002177	Cla005601	0.141514
Cla002177	Cla005888	0.0749777
Cla002177	Cla005950	0.181536
Cla002177	Cla006052	0.0818362
Cla002177	Cla006070	0.104107
Cla002177	Cla007092	0.0512983
Cla002177	Cla007018	0.0438285
Cla002177	Cla007500	0.112369
Cla002177	Cla007536	0.104155
Cla002177	Cla007759	0.0516127
Cla002177	Cla008135	0.0677748
Cla002177	Cla008239	0.073331
Cla002177	Cla008468	0.0455524
Cla002177	Cla008655	0.0843307
Cla002177	Cla008926	0.0980895
Cla002177	Cla010117	0.0866623
Cla002177	Cla010154	0.154033
Cla002177	Cla010208	0.156651
Cla002177	Cla010593	0.0627932
Cla002177	Cla010791	0.049492
Cla002177	Cla010956	0.078541
Cla002177	Cla018816	0.0593776
Cla002177	Cla011287	0.0691714
Cla002177	Cla011356	0.172362
Cla002177	Cla012113	0.140366
Cla002177	Cla012584	0.127732
Cla002177	Cla004119	0.0743273
Cla002177	Cla013108	0.0588156
Cla002177	Cla013286	0.0831371
Cla002177	Cla013794	0.0539053
Cla002177	Cla014024	0.0560412
Cla002177	Cla014435	0.104413
Cla002177	Cla014587	0.0704733
Cla002177	Cla015507	0.0923343
Cla002177	Cla015573	0.0948748
Cla002177	Cla015622	0.0641859
Cla002177	Cla015703	0.0631764
Cla002177	Cla015851	0.0781694
Cla002177	Cla016308	0.0632149
Cla002177	Cla016877	0.100575
Cla002177	Cla017198	0.0863883
Cla002177	Cla017431	0.132757
Cla002177	Cla017662	0.0660207
Cla002177	Cla018403	0.0612529
Cla002177	Cla019260	0.0827119
Cla002177	Cla019625	0.167023
Cla002177	Cla019827	0.0900112
Cla002177	Cla020085	0.13886
Cla002177	Cla020413	0.0768254
Cla002177	Cla021058	0.0527872
Cla002177	Cla021626	0.117704
Cla002177	Cla022026	0.101554
Cla002177	Cla022060	0.106161
Cla002177	Cla022249	0.0471811
Cla002177	Cla022304	0.0741848
Cla002177	Watermelon_newGene_1397	0.115512
Cla002177	Watermelon_newGene_1596	0.0790734
Cla002177	Watermelon_newGene_2045	0.0455887
Cla002692	Cla002870	0.151965
Cla002692	Cla002877	0.0416795
Cla002692	Cla003615	0.157216
Cla002692	Cla004268	0.159094
Cla002692	Cla004271	0.213821
Cla002692	Cla004353	0.0558756
Cla002692	Cla004462	0.1028
Cla002692	Cla004604	0.0549071
Cla002692	Cla004784	0.110143
Cla002692	Cla005248	0.231829
Cla002692	Cla005424	0.0519081
Cla002692	Cla005502	0.212063
Cla002692	Cla005593	0.156795
Cla002692	Cla005601	0.134548
Cla002692	Cla005888	0.0802539
Cla002692	Cla005950	0.169395
Cla002692	Cla006052	0.211563
Cla002692	Cla006070	0.14795
Cla002692	Cla007092	0.0744353
Cla002692	Cla006660	0.055289
Cla002692	Cla007500	0.153006
Cla002692	Cla007536	0.165962
Cla002692	Cla007759	0.106136
Cla002692	Cla008135	0.166409
Cla002692	Cla008145	0.0605368
Cla002692	Cla008239	0.0613709
Cla002692	Cla008468	0.0481339
Cla002692	Cla008655	0.0722864
Cla002692	Cla008926	0.055739
Cla002692	Cla009778	0.0456078
Cla002692	Cla010117	0.0974167
Cla002692	Cla010154	0.172553
Cla002692	Cla010208	0.136977
Cla002692	Cla010956	0.168832
Cla002692	Cla018816	0.0920342
Cla002692	Cla011287	0.107973
Cla002692	Cla011356	0.147331
Cla002692	Cla012113	0.1135
Cla002692	Cla012584	0.18381
Cla002692	Cla004119	0.115567
Cla002692	Cla013108	0.149452
Cla002692	Cla013286	0.069943
Cla002692	Cla014024	0.0409535
Cla002692	Cla014435	0.1028
Cla002692	Cla014587	0.101336
Cla002692	Cla015507	0.114116
Cla002692	Cla015573	0.106797
Cla002692	Cla015622	0.0781434
Cla002692	Cla015703	0.133961
Cla002692	Cla015851	0.0679562
Cla002692	Cla016308	0.0416832
Cla002692	Cla016877	0.0443998
Cla002692	Cla017198	0.197993
Cla002692	Cla017431	0.122082
Cla002692	Cla017662	0.0884432
Cla002692	Cla018403	0.0676821
Cla002692	Cla019260	0.159228
Cla002692	Cla019504	0.0639673
Cla002692	Cla019625	0.112078
Cla002692	Cla019827	0.118903
Cla002692	Cla020085	0.113621
Cla002692	Cla020413	0.158348
Cla002692	Cla020522	0.0457461
Cla002692	Cla021058	0.09779
Cla002692	Cla021626	0.192497
Cla002692	Cla022026	0.107201
Cla002692	Cla022060	0.106387
Cla002692	Cla022249	0.0542364
Cla002692	Cla022304	0.130581
Cla002692	Watermelon_newGene_1397	0.181542
Cla002692	Watermelon_newGene_1596	0.107669
Cla002692	Watermelon_newGene_2045	0.0825833
Cla002870	Cla002877	0.0702975
Cla002870	Cla003357	0.0953142
Cla002870	Cla003615	0.192857
Cla002870	Cla004122	0.0626666
Cla002870	Cla004268	0.220933
Cla002870	Cla004271	0.185129
Cla002870	Cla004353	0.111146
Cla002870	Cla004462	0.174503
Cla002870	Cla004604	0.0672124
Cla002870	Cla004784	0.0943349
Cla002870	Cla005248	0.19213
Cla002870	Cla005406	0.070819
Cla002870	Cla005424	0.140062
Cla002870	Cla005502	0.148383
Cla002870	Cla005593	0.122795
Cla002870	Cla005601	0.232854
Cla002870	Cla005888	0.15094
Cla002870	Cla005950	0.184748
Cla002870	Cla006052	0.132755
Cla002870	Cla006070	0.205999
Cla002870	Cla006140	0.0567604
Cla002870	Cla006165	0.0584782
Cla002870	Cla007092	0.144687
Cla002870	Cla006660	0.105318
Cla002870	Cla007018	0.103671
Cla002870	Cla007464	0.0596693
Cla002870	Cla007500	0.214145
Cla002870	Cla007536	0.140294
Cla002870	Cla007759	0.136905
Cla002870	Cla008017	0.0913383
Cla002870	Cla008135	0.11684
Cla002870	Cla008145	0.11936
Cla002870	Cla008239	0.12081
Cla002870	Cla008468	0.128593
Cla002870	Cla008655	0.165609
Cla002870	Cla008926	0.118072
Cla002870	Cla009854	0.0645926
Cla002870	Cla010117	0.197231
Cla002870	Cla010154	0.208293
Cla002870	Cla010208	0.130939
Cla002870	Cla010593	0.104278
Cla002870	Cla010791	0.0650695
Cla002870	Cla010956	0.113021
Cla002870	Cla018816	0.137516
Cla002870	Cla011287	0.118168
Cla002870	Cla011356	0.181397
Cla002870	Cla011610	0.0484424
Cla002870	Cla012113	0.211613
Cla002870	Cla012584	0.120375
Cla002870	Cla004119	0.165287
Cla002870	Cla013108	0.0727294
Cla002870	Cla013286	0.117658
Cla002870	Cla013794	0.108832
Cla002870	Cla014024	0.131574
Cla002870	Cla014407	0.0625308
Cla002870	Cla014435	0.182037
Cla002870	Cla014587	0.172634
Cla002870	Cla014794	0.0617033
Cla002870	Cla015507	0.150372
Cla002870	Cla015573	0.153803
Cla002870	Cla015622	0.0828662
Cla002870	Cla015703	0.086319
Cla002870	Cla015851	0.159728
Cla002870	Cla016024	0.0829664
Cla002870	Cla016308	0.120273
Cla002870	Cla016877	0.0800153
Cla002870	Cla017198	0.12381
Cla002870	Cla017244	0.0706307
Cla002870	Cla017383	0.0832439
Cla002870	Cla017431	0.178239
Cla002870	Cla017462	0.0938922
Cla002870	Cla017662	0.111183
Cla002870	Cla018321	0.0404327
Cla002870	Cla018403	0.0710993
Cla002870	Cla018448	0.0691885
Cla002870	Cla018571	0.0740422
Cla002870	Cla019260	0.136107
Cla002870	Cla019504	0.0811927
Cla002870	Cla019625	0.142699
Cla002870	Cla019827	0.121433
Cla002870	Cla020085	0.166382
Cla002870	Cla020413	0.142834
Cla002870	Cla020522	0.0818248
Cla002870	Cla020734	0.0978495
Cla002870	Cla021058	0.12444
Cla002870	Cla021172	0.0536959
Cla002870	Cla021626	0.198671
Cla002870	Cla022026	0.107753
Cla002870	Cla022060	0.144931
Cla002870	Cla022123	0.0560862
Cla002870	Cla022249	0.0873514
Cla002870	Cla022304	0.0725803
Cla002870	Watermelon_newGene_1143	0.0552241
Cla002870	Watermelon_newGene_1397	0.122804
Cla002870	Watermelon_newGene_1596	0.13235
Cla002870	Watermelon_newGene_2045	0.0599114
Cla002877	Cla003615	0.0584285
Cla002877	Cla004268	0.0507906
Cla002877	Cla004271	0.0650147
Cla002877	Cla004353	0.0690814
Cla002877	Cla004784	0.0578699
Cla002877	Cla005248	0.0647377
Cla002877	Cla005406	0.0550824
Cla002877	Cla005502	0.055451
Cla002877	Cla005593	0.0625742
Cla002877	Cla006070	0.0760554
Cla002877	Cla007464	0.0738211
Cla002877	Cla007500	0.0508635
Cla002877	Cla007536	0.101149
Cla002877	Cla007759	0.0809229
Cla002877	Cla008135	0.0755687
Cla002877	Cla008926	0.0949979
Cla002877	Cla009778	0.0441407
Cla002877	Cla009854	0.0465538
Cla002877	Cla010117	0.0903133
Cla002877	Cla010154	0.0909568
Cla002877	Cla010956	0.0666369
Cla002877	Cla011287	0.059381
Cla002877	Cla011356	0.102312
Cla002877	Cla012584	0.0617247
Cla002877	Cla004119	0.0543525
Cla002877	Cla013794	0.0443787
Cla002877	Cla015622	0.0896956
Cla002877	Cla015703	0.0614981
Cla002877	Cla016024	0.0817181
Cla002877	Cla016877	0.0840925
Cla002877	Cla017198	0.0457284
Cla002877	Cla018403	0.115387
Cla002877	Cla019260	0.102482
Cla002877	Cla019625	0.117794
Cla002877	Cla020085	0.107502
Cla002877	Cla020413	0.0540443
Cla002877	Cla021058	0.0419798
Cla002877	Cla021626	0.049172
Cla002877	Cla022026	0.0758776
Cla002877	Cla022060	0.093233
Cla002877	Cla022304	0.0976993
Cla002877	Watermelon_newGene_1143	0.0435113
Cla002877	Watermelon_newGene_1397	0.066197
Cla002877	Watermelon_newGene_1596	0.0644964
Cla002877	Watermelon_newGene_2045	0.0454935
Cla003357	Cla003615	0.0460821
Cla003357	Cla004268	0.0804533
Cla003357	Cla004462	0.0755014
Cla003357	Cla005248	0.0446001
Cla003357	Cla005424	0.0990453
Cla003357	Cla005601	0.144067
Cla003357	Cla005888	0.183369
Cla003357	Cla005950	0.0806493
Cla003357	Cla006070	0.0717539
Cla003357	Cla006140	0.109942
Cla003357	Cla006165	0.0923959
Cla003357	Cla007092	0.085644
Cla003357	Cla006660	0.10804
Cla003357	Cla007018	0.185602
Cla003357	Cla007500	0.0891086
Cla003357	Cla008017	0.122467
Cla003357	Cla008145	0.103135
Cla003357	Cla008239	0.162647
Cla003357	Cla008468	0.0832468
Cla003357	Cla008559	0.0400121
Cla003357	Cla008655	0.146715
Cla003357	Cla010117	0.0619583
Cla003357	Cla010154	0.0602376
Cla003357	Cla010208	0.0746519
Cla003357	Cla010593	0.0661196
Cla003357	Cla010791	0.125202
Cla003357	Cla018816	0.0657159
Cla003357	Cla011356	0.0501729
Cla003357	Cla011610	0.0526596
Cla003357	Cla012113	0.128361
Cla003357	Cla004119	0.0527808
Cla003357	Cla013286	0.14758
Cla003357	Cla013794	0.0485445
Cla003357	Cla014024	0.0841221
Cla003357	Cla014435	0.156041
Cla003357	Cla014587	0.0585828
Cla003357	Cla014794	0.109559
Cla003357	Cla015573	0.150438
Cla003357	Cla015844	0.055508
Cla003357	Cla015851	0.0689278
Cla003357	Cla016308	0.209941
Cla003357	Cla017244	0.0682568
Cla003357	Cla017383	0.0965697
Cla003357	Cla017431	0.148263
Cla003357	Cla017462	0.107406
Cla003357	Cla017662	0.0430673
Cla003357	Cla018321	0.0915828
Cla003357	Cla018571	0.113183
Cla003357	Cla019504	0.0671152
Cla003357	Cla019827	0.0411816
Cla003357	Cla020522	0.0847888
Cla003357	Cla020541	0.0588453
Cla003357	Cla020734	0.0627096
Cla003357	Cla021172	0.0515463
Cla003357	Cla021626	0.0732112
Cla003357	Cla022060	0.0412111
Cla003357	Cla022123	0.0570963
Cla003357	Cla022249	0.13439
Cla003357	Watermelon_newGene_2350	0.0527412
Cla003615	Cla004268	0.156804
Cla003615	Cla004271	0.208953
Cla003615	Cla004353	0.0621884
Cla003615	Cla004462	0.0733718
Cla003615	Cla004784	0.0697391
Cla003615	Cla005248	0.174187
Cla003615	Cla005424	0.077586
Cla003615	Cla005502	0.12062
Cla003615	Cla005593	0.158175
Cla003615	Cla005601	0.17721
Cla003615	Cla005888	0.106481
Cla003615	Cla005950	0.158577
Cla003615	Cla006052	0.136906
Cla003615	Cla006070	0.148587
Cla003615	Cla007092	0.0738291
Cla003615	Cla006660	0.0588493
Cla003615	Cla007018	0.0465096
Cla003615	Cla007464	0.0437322
Cla003615	Cla007500	0.167921
Cla003615	Cla007536	0.103343
Cla003615	Cla007759	0.0811659
Cla003615	Cla008017	0.047339
Cla003615	Cla008135	0.110153
Cla003615	Cla008145	0.0649933
Cla003615	Cla008239	0.0681281
Cla003615	Cla008468	0.0544947
Cla003615	Cla008655	0.0959825
Cla003615	Cla008926	0.0896229
Cla003615	Cla010117	0.1547
Cla003615	Cla010154	0.181474
Cla003615	Cla010208	0.106952
Cla003615	Cla010956	0.146159
Cla003615	Cla018816	0.0631358
Cla003615	Cla011287	0.0524283
Cla003615	Cla011356	0.141245
Cla003615	Cla012113	0.150574
Cla003615	Cla012584	0.0944285
Cla003615	Cla004119	0.0845324
Cla003615	Cla013108	0.0559768
Cla003615	Cla013286	0.0680901
Cla003615	Cla013794	0.0500287
Cla003615	Cla014024	0.0661074
Cla003615	Cla014435	0.0981264
Cla003615	Cla014587	0.125778
Cla003615	Cla015507	0.0659443
Cla003615	Cla015573	0.118254
Cla003615	Cla015622	0.0789657
Cla003615	Cla015703	0.156381
Cla003615	Cla015851	0.057582
Cla003615	Cla016024	0.0425835
Cla003615	Cla016308	0.0826116
Cla003615	Cla016877	0.069813
Cla003615	Cla017198	0.185088
Cla003615	Cla017431	0.128038
Cla003615	Cla017462	0.0400034
Cla003615	Cla017662	0.0407814
Cla003615	Cla018403	0.070328
Cla003615	Cla019260	0.108882
Cla003615	Cla019504	0.0402437
Cla003615	Cla019625	0.129811
Cla003615	Cla019827	0.0525806
Cla003615	Cla020085	0.142727
Cla003615	Cla020413	0.208311
Cla003615	Cla020734	0.0447357
Cla003615	Cla021058	0.0586269
Cla003615	Cla021626	0.16783
Cla003615	Cla022026	0.100644
Cla003615	Cla022060	0.0921038
Cla003615	Cla022249	0.041523
Cla003615	Cla022304	0.0578562
Cla003615	Watermelon_newGene_1397	0.0869201
Cla003615	Watermelon_newGene_1596	0.0606736
Cla004122	Cla004268	0.0707812
Cla004122	Cla004271	0.0421347
Cla004122	Cla004353	0.0419975
Cla004122	Cla004462	0.0781095
Cla004122	Cla004604	0.0560181
Cla004122	Cla004784	0.0480597
Cla004122	Cla005406	0.0957243
Cla004122	Cla005424	0.153533
Cla004122	Cla005502	0.0488121
Cla004122	Cla005593	0.0690671
Cla004122	Cla005601	0.042228
Cla004122	Cla005950	0.0465732
Cla004122	Cla006052	0.0423781
Cla004122	Cla006070	0.100601
Cla004122	Cla006165	0.0877132
Cla004122	Cla007092	0.101011
Cla004122	Cla006660	0.0824928
Cla004122	Cla007018	0.0557131
Cla004122	Cla007464	0.0555178
Cla004122	Cla007500	0.0482759
Cla004122	Cla007536	0.0459037
Cla004122	Cla007759	0.0908898
Cla004122	Cla008017	0.0498233
Cla004122	Cla008135	0.0625071
Cla004122	Cla008145	0.0479425
Cla004122	Cla008468	0.132261
Cla004122	Cla008926	0.0415915
Cla004122	Cla009854	0.0950346
Cla004122	Cla010117	0.0878613
Cla004122	Cla010154	0.0862207
Cla004122	Cla010593	0.0888808
Cla004122	Cla010956	0.061037
Cla004122	Cla018816	0.0545116
Cla004122	Cla011356	0.0571598
Cla004122	Cla011610	0.0488945
Cla004122	Cla012584	0.0630248
Cla004122	Cla004119	0.0587683
Cla004122	Cla013108	0.0587642
Cla004122	Cla013794	0.058562
Cla004122	Cla014407	0.147664
Cla004122	Cla014435	0.0672277
Cla004122	Cla015622	0.061292
Cla004122	Cla015851	0.0536133
Cla004122	Cla016024	0.0965365
Cla004122	Cla017093	0.100374
Cla004122	Cla017383	0.0698026
Cla004122	Cla017462	0.103385
Cla004122	Cla017662	0.0456276
Cla004122	Cla018321	0.0405508
Cla004122	Cla018448	0.0995057
Cla004122	Cla018571	0.0589615
Cla004122	Cla019260	0.0778183
Cla004122	Cla019504	0.0490029
Cla004122	Cla020085	0.0484973
Cla004122	Cla020522	0.0768384
Cla004122	Cla020541	0.0405883
Cla004122	Cla020734	0.130317
Cla004122	Cla021058	0.1042
Cla004122	Cla021172	0.0434392
Cla004122	Cla021626	0.0806804
Cla004122	Cla022026	0.0524483
Cla004122	Cla022060	0.0548015
Cla004122	Cla022123	0.054113
Cla004122	Cla022304	0.0477641
Cla004122	Watermelon_newGene_1143	0.0612631
Cla004122	Watermelon_newGene_1397	0.0440849
Cla004122	Watermelon_newGene_2350	0.0432955
Cla004268	Cla004271	0.155389
Cla004268	Cla004353	0.0734597
Cla004268	Cla004462	0.181234
Cla004268	Cla004604	0.113059
Cla004268	Cla004784	0.0746705
Cla004268	Cla005248	0.184457
Cla004268	Cla005406	0.0571426
Cla004268	Cla005424	0.143824
Cla004268	Cla005502	0.158108
Cla004268	Cla005593	0.105689
Cla004268	Cla005601	0.21383
Cla004268	Cla005888	0.161403
Cla004268	Cla005950	0.149751
Cla004268	Cla006052	0.138279
Cla004268	Cla006070	0.183439
Cla004268	Cla006140	0.0444554
Cla004268	Cla006165	0.0772338
Cla004268	Cla007092	0.151305
Cla004268	Cla006660	0.145945
Cla004268	Cla007018	0.124485
Cla004268	Cla007500	0.224295
Cla004268	Cla007536	0.133417
Cla004268	Cla007759	0.150026
Cla004268	Cla008017	0.129677
Cla004268	Cla008135	0.111467
Cla004268	Cla008145	0.128257
Cla004268	Cla008239	0.127698
Cla004268	Cla008468	0.141908
Cla004268	Cla008655	0.176204
Cla004268	Cla008926	0.065415
Cla004268	Cla009854	0.0424294
Cla004268	Cla010117	0.148034
Cla004268	Cla010154	0.185573
Cla004268	Cla010208	0.108724
Cla004268	Cla010593	0.119658
Cla004268	Cla010791	0.0747033
Cla004268	Cla010956	0.104121
Cla004268	Cla018816	0.152028
Cla004268	Cla011287	0.132007
Cla004268	Cla011356	0.146477
Cla004268	Cla011610	0.0742013
Cla004268	Cla012113	0.19579
Cla004268	Cla012584	0.127816
Cla004268	Cla004119	0.172764
Cla004268	Cla013108	0.0953034
Cla004268	Cla013286	0.101893
Cla004268	Cla013794	0.0737506
Cla004268	Cla014024	0.131048
Cla004268	Cla014407	0.0763401
Cla004268	Cla014435	0.175074
Cla004268	Cla014587	0.178372
Cla004268	Cla014794	0.0657363
Cla004268	Cla015507	0.165469
Cla004268	Cla015573	0.138763
Cla004268	Cla015622	0.0518004
Cla004268	Cla015703	0.062316
Cla004268	Cla015844	0.0620483
Cla004268	Cla015851	0.169524
Cla004268	Cla016024	0.0888464
Cla004268	Cla016308	0.104455
Cla004268	Cla016877	0.0431967
Cla004268	Cla017198	0.107598
Cla004268	Cla017244	0.0958088
Cla004268	Cla017383	0.0999745
Cla004268	Cla017431	0.156097
Cla004268	Cla017462	0.118606
Cla004268	Cla017662	0.123962
Cla004268	Cla018321	0.0698304
Cla004268	Cla018403	0.0452947
Cla004268	Cla018448	0.0814542
Cla004268	Cla018571	0.118399
Cla004268	Cla019260	0.125886
Cla004268	Cla019504	0.0983947
Cla004268	Cla019625	0.0925189
Cla004268	Cla019827	0.132168
Cla004268	Cla020085	0.113058
Cla004268	Cla020413	0.107789
Cla004268	Cla020522	0.102206
Cla004268	Cla020541	0.0659546
Cla004268	Cla020734	0.111473
Cla004268	Cla021058	0.165472
Cla004268	Cla021172	0.0761538
Cla004268	Cla021626	0.207878
Cla004268	Cla022026	0.0773799
Cla004268	Cla022060	0.105579
Cla004268	Cla022123	0.0768843
Cla004268	Cla022249	0.099451
Cla004268	Cla022304	0.0790763
Cla004268	Watermelon_newGene_1143	0.0418061
Cla004268	Watermelon_newGene_1397	0.137238
Cla004268	Watermelon_newGene_1596	0.134818
Cla004268	Watermelon_newGene_2045	0.0695712
Cla004268	Watermelon_newGene_2350	0.0741123
Cla004271	Cla004353	0.0768526
Cla004271	Cla004462	0.0973809
Cla004271	Cla004784	0.114574
Cla004271	Cla005248	0.197362
Cla004271	Cla005424	0.0652565
Cla004271	Cla005502	0.193834
Cla004271	Cla005593	0.21337
Cla004271	Cla005601	0.12887
Cla004271	Cla005888	0.0585171
Cla004271	Cla005950	0.212849
Cla004271	Cla006052	0.172511
Cla004271	Cla006070	0.16231
Cla004271	Cla007092	0.0680843
Cla004271	Cla007464	0.0522831
Cla004271	Cla007500	0.144496
Cla004271	Cla007536	0.167407
Cla004271	Cla007759	0.0982136
Cla004271	Cla008135	0.157014
Cla004271	Cla008145	0.0461599
Cla004271	Cla008239	0.0502919
Cla004271	Cla008468	0.0519198
Cla004271	Cla008655	0.0690976
Cla004271	Cla008926	0.117789
Cla004271	Cla009778	0.0594557
Cla004271	Cla010117	0.138775
Cla004271	Cla010154	0.222582
Cla004271	Cla010208	0.145601
Cla004271	Cla010593	0.0452313
Cla004271	Cla010956	0.199676
Cla004271	Cla018816	0.0674187
Cla004271	Cla011287	0.0872451
Cla004271	Cla011356	0.194021
Cla004271	Cla012113	0.127277
Cla004271	Cla012584	0.173553
Cla004271	Cla004119	0.094263
Cla004271	Cla013108	0.117221
Cla004271	Cla013286	0.062311
Cla004271	Cla013794	0.0555096
Cla004271	Cla014024	0.0434529
Cla004271	Cla014435	0.0988704
Cla004271	Cla014587	0.0881827
Cla004271	Cla015507	0.087967
Cla004271	Cla015573	0.104279
Cla004271	Cla015622	0.122911
Cla004271	Cla015703	0.182018
Cla004271	Cla015851	0.0636532
Cla004271	Cla016024	0.0427621
Cla004271	Cla016308	0.0450518
Cla004271	Cla016877	0.0816812
Cla004271	Cla017198	0.217063
Cla004271	Cla017431	0.12762
Cla004271	Cla017662	0.0650422
Cla004271	Cla018403	0.103237
Cla004271	Cla019260	0.16186
Cla004271	Cla019504	0.0411121
Cla004271	Cla019625	0.160079
Cla004271	Cla019827	0.0842859
Cla004271	Cla020085	0.188951
Cla004271	Cla020413	0.199887
Cla004271	Cla021058	0.0763372
Cla004271	Cla021626	0.186336
Cla004271	Cla022026	0.150097
Cla004271	Cla022060	0.134302
Cla004271	Cla022304	0.117244
Cla004271	Watermelon_newGene_1143	0.0458038
Cla004271	Watermelon_newGene_1397	0.154204
Cla004271	Watermelon_newGene_1596	0.0938356
Cla004271	Watermelon_newGene_2045	0.0615464
Cla004353	Cla004462	0.101269
Cla004353	Cla004784	0.155357
Cla004353	Cla005248	0.100842
Cla004353	Cla005406	0.15617
Cla004353	Cla005424	0.0702289
Cla004353	Cla005502	0.0875971
Cla004353	Cla005593	0.0495309
Cla004353	Cla005601	0.112436
Cla004353	Cla005888	0.0540248
Cla004353	Cla005950	0.0580868
Cla004353	Cla006052	0.0554909
Cla004353	Cla006070	0.150986
Cla004353	Cla006165	0.0605949
Cla004353	Cla007092	0.117818
Cla004353	Cla006660	0.0591991
Cla004353	Cla007018	0.0602416
Cla004353	Cla007464	0.15024
Cla004353	Cla007500	0.0922992
Cla004353	Cla007536	0.0862466
Cla004353	Cla007759	0.0916908
Cla004353	Cla008017	0.0425837
Cla004353	Cla008135	0.0926003
Cla004353	Cla008145	0.0904063
Cla004353	Cla008239	0.0535003
Cla004353	Cla008468	0.0780164
Cla004353	Cla008655	0.0643527
Cla004353	Cla008926	0.115736
Cla004353	Cla009778	0.113363
Cla004353	Cla009854	0.163375
Cla004353	Cla010117	0.151633
Cla004353	Cla010154	0.127484
Cla004353	Cla018816	0.109072
Cla004353	Cla011287	0.0757582
Cla004353	Cla011356	0.156015
Cla004353	Cla012113	0.0807914
Cla004353	Cla012584	0.0968364
Cla004353	Cla004119	0.122245
Cla004353	Cla013286	0.0594627
Cla004353	Cla013794	0.18665
Cla004353	Cla014407	0.0408764
Cla004353	Cla014435	0.0974435
Cla004353	Cla015507	0.060112
Cla004353	Cla015573	0.0572055
Cla004353	Cla015622	0.14575
Cla004353	Cla015851	0.0701224
Cla004353	Cla016024	0.0493118
Cla004353	Cla016308	0.0587589
Cla004353	Cla016877	0.0946718
Cla004353	Cla017093	0.125949
Cla004353	Cla017383	0.0595475
Cla004353	Cla017431	0.0585399
Cla004353	Cla017462	0.0770358
Cla004353	Cla017662	0.0991974
Cla004353	Cla018403	0.17114
Cla004353	Cla019260	0.126175
Cla004353	Cla019504	0.0582445
Cla004353	Cla019625	0.143056
Cla004353	Cla019827	0.0892078
Cla004353	Cla020085	0.090151
Cla004353	Cla020413	0.050959
Cla004353	Cla020522	0.0559789
Cla004353	Cla020734	0.082938
Cla004353	Cla021058	0.0594748
Cla004353	Cla021172	0.047248
Cla004353	Cla021626	0.0967054
Cla004353	Cla022026	0.170485
Cla004353	Cla022060	0.20203
Cla004353	Cla022123	0.0491098
Cla004353	Cla022304	0.0816346
Cla004353	Watermelon_newGene_1143	0.149972
Cla004353	Watermelon_newGene_1397	0.103066
Cla004353	Watermelon_newGene_1596	0.0912201
Cla004353	Watermelon_newGene_2045	0.0738222
Cla004462	Cla004604	0.0983672
Cla004462	Cla004784	0.100606
Cla004462	Cla005248	0.142379
Cla004462	Cla005406	0.0873678
Cla004462	Cla005424	0.161198
Cla004462	Cla005502	0.149547
Cla004462	Cla005593	0.0642999
Cla004462	Cla005601	0.174418
Cla004462	Cla005888	0.129586
Cla004462	Cla005950	0.114588
Cla004462	Cla006052	0.0926295
Cla004462	Cla006070	0.190418
Cla004462	Cla006165	0.141118
Cla004462	Cla007092	0.181625
Cla004462	Cla006660	0.156112
Cla004462	Cla007018	0.163679
Cla004462	Cla007464	0.0539228
Cla004462	Cla007500	0.167693
Cla004462	Cla007536	0.118306
Cla004462	Cla007759	0.128286
Cla004462	Cla008017	0.128059
Cla004462	Cla008135	0.0949313
Cla004462	Cla008145	0.153511
Cla004462	Cla008239	0.12704
Cla004462	Cla008468	0.170549
Cla004462	Cla008559	0.0501977
Cla004462	Cla008655	0.15764
Cla004462	Cla008926	0.0658302
Cla004462	Cla009854	0.0864012
Cla004462	Cla010033	0.049754
Cla004462	Cla010117	0.130856
Cla004462	Cla010154	0.160782
Cla004462	Cla010208	0.069473
Cla004462	Cla010593	0.142735
Cla004462	Cla010791	0.100667
Cla004462	Cla010956	0.0573882
Cla004462	Cla018816	0.178732
Cla004462	Cla011287	0.136995
Cla004462	Cla011356	0.156014
Cla004462	Cla011610	0.12248
Cla004462	Cla012113	0.154693
Cla004462	Cla012584	0.143835
Cla004462	Cla004119	0.176851
Cla004462	Cla013108	0.081901
Cla004462	Cla013286	0.110066
Cla004462	Cla013794	0.120413
Cla004462	Cla014024	0.0935814
Cla004462	Cla014407	0.0930525
Cla004462	Cla014435	0.207285
Cla004462	Cla014587	0.10107
Cla004462	Cla014794	0.0754269
Cla004462	Cla015507	0.146856
Cla004462	Cla015573	0.124333
Cla004462	Cla015622	0.067933
Cla004462	Cla015844	0.0780371
Cla004462	Cla015851	0.183461
Cla004462	Cla016024	0.0776828
Cla004462	Cla016308	0.0977514
Cla004462	Cla016877	0.0439568
Cla004462	Cla017093	0.0498594
Cla004462	Cla017198	0.0416379
Cla004462	Cla017244	0.112609
Cla004462	Cla017383	0.149007
Cla004462	Cla017431	0.135719
Cla004462	Cla017462	0.178836
Cla004462	Cla017662	0.169133
Cla004462	Cla018321	0.111422
Cla004462	Cla018403	0.0612383
Cla004462	Cla018448	0.078789
Cla004462	Cla018571	0.128469
Cla004462	Cla019260	0.131613
Cla004462	Cla019504	0.116665
Cla004462	Cla019506	0.0548393
Cla004462	Cla019625	0.0913983
Cla004462	Cla019827	0.155457
Cla004462	Cla020085	0.0912565
Cla004462	Cla020413	0.0442713
Cla004462	Cla020522	0.138044
Cla004462	Cla020541	0.0998089
Cla004462	Cla020734	0.139615
Cla004462	Cla021058	0.164072
Cla004462	Cla021172	0.12071
Cla004462	Cla021626	0.174521
Cla004462	Cla022026	0.0991171
Cla004462	Cla022060	0.145325
Cla004462	Cla022123	0.114223
Cla004462	Cla022249	0.122313
Cla004462	Cla022304	0.0924559
Cla004462	Watermelon_newGene_1143	0.0910217
Cla004462	Watermelon_newGene_1397	0.154992
Cla004462	Watermelon_newGene_1596	0.14069
Cla004462	Watermelon_newGene_2045	0.097423
Cla004462	Watermelon_newGene_2350	0.106467
Cla004604	Cla005248	0.0620239
Cla004604	Cla005424	0.0922495
Cla004604	Cla005502	0.076522
Cla004604	Cla005601	0.0558223
Cla004604	Cla005888	0.0470705
Cla004604	Cla006052	0.0611644
Cla004604	Cla006070	0.0834964
Cla004604	Cla006165	0.0983434
Cla004604	Cla007092	0.0950209
Cla004604	Cla006660	0.115324
Cla004604	Cla007018	0.0719776
Cla004604	Cla007500	0.0852046
Cla004604	Cla007536	0.0847608
Cla004604	Cla007759	0.105529
Cla004604	Cla008017	0.10235
Cla004604	Cla008135	0.0619894
Cla004604	Cla008145	0.0814196
Cla004604	Cla008239	0.0447545
Cla004604	Cla008468	0.1055
Cla004604	Cla008559	0.060364
Cla004604	Cla008655	0.0701701
Cla004604	Cla010033	0.0519148
Cla004604	Cla010117	0.0443317
Cla004604	Cla010154	0.0613707
Cla004604	Cla010593	0.0833771
Cla004604	Cla010956	0.0436034
Cla004604	Cla018816	0.104756
Cla004604	Cla011287	0.106012
Cla004604	Cla011356	0.0489156
Cla004604	Cla011610	0.112659
Cla004604	Cla012113	0.0530206
Cla004604	Cla012584	0.0744558
Cla004604	Cla004119	0.104688
Cla004604	Cla013108	0.105727
Cla004604	Cla014024	0.0547508
Cla004604	Cla014407	0.0808132
Cla004604	Cla014435	0.0750313
Cla004604	Cla014587	0.0759905
Cla004604	Cla015507	0.0975094
Cla004604	Cla015844	0.135253
Cla004604	Cla015851	0.0966551
Cla004604	Cla016024	0.0904504
Cla004604	Cla017244	0.0794866
Cla004604	Cla017383	0.0832486
Cla004604	Cla017462	0.118925
Cla004604	Cla017662	0.0853681
Cla004604	Cla018321	0.0986031
Cla004604	Cla018448	0.0675655
Cla004604	Cla018571	0.127645
Cla004604	Cla019260	0.0789768
Cla004604	Cla019504	0.0664662
Cla004604	Cla019506	0.0996548
Cla004604	Cla019827	0.0867065
Cla004604	Cla020522	0.0797578
Cla004604	Cla020541	0.116607
Cla004604	Cla020734	0.0963092
Cla004604	Cla021058	0.173687
Cla004604	Cla021172	0.0943931
Cla004604	Cla021626	0.0878691
Cla004604	Cla022060	0.0438481
Cla004604	Cla022123	0.0825413
Cla004604	Cla022249	0.0566445
Cla004604	Cla022304	0.0718114
Cla004604	Watermelon_newGene_1397	0.0910852
Cla004604	Watermelon_newGene_1596	0.0886285
Cla004604	Watermelon_newGene_2045	0.0751063
Cla004604	Watermelon_newGene_2350	0.152044
Cla004784	Cla005248	0.147499
Cla004784	Cla005406	0.129026
Cla004784	Cla005424	0.0449487
Cla004784	Cla005502	0.152026
Cla004784	Cla005593	0.0847579
Cla004784	Cla005601	0.095534
Cla004784	Cla005888	0.0506551
Cla004784	Cla005950	0.0744845
Cla004784	Cla006052	0.117467
Cla004784	Cla006070	0.146337
Cla004784	Cla007092	0.0922125
Cla004784	Cla006660	0.0570726
Cla004784	Cla007018	0.0405494
Cla004784	Cla007464	0.143538
Cla004784	Cla007500	0.0920938
Cla004784	Cla007536	0.107462
Cla004784	Cla007759	0.118082
Cla004784	Cla008135	0.150502
Cla004784	Cla008145	0.0679936
Cla004784	Cla008239	0.0409155
Cla004784	Cla008468	0.0505034
Cla004784	Cla008655	0.0413986
Cla004784	Cla008926	0.0657765
Cla004784	Cla009778	0.127821
Cla004784	Cla009854	0.104292
Cla004784	Cla010117	0.104422
Cla004784	Cla010154	0.139509
Cla004784	Cla010208	0.0592266
Cla004784	Cla010956	0.0729787
Cla004784	Cla018816	0.0994116
Cla004784	Cla011287	0.105948
Cla004784	Cla011356	0.149813
Cla004784	Cla012113	0.0591721
Cla004784	Cla012584	0.172666
Cla004784	Cla004119	0.118313
Cla004784	Cla013108	0.0771886
Cla004784	Cla013286	0.0519874
Cla004784	Cla013794	0.135752
Cla004784	Cla014435	0.0823845
Cla004784	Cla015507	0.0749651
Cla004784	Cla015573	0.065604
Cla004784	Cla015622	0.147176
Cla004784	Cla015703	0.0520292
Cla004784	Cla015851	0.0617249
Cla004784	Cla016877	0.0512702
Cla004784	Cla017093	0.0824545
Cla004784	Cla017198	0.0620441
Cla004784	Cla017383	0.0410584
Cla004784	Cla017431	0.0613551
Cla004784	Cla017462	0.0526671
Cla004784	Cla017662	0.125194
Cla004784	Cla018403	0.154241
Cla004784	Cla019260	0.165879
Cla004784	Cla019504	0.0772571
Cla004784	Cla019625	0.119957
Cla004784	Cla019827	0.10664
Cla004784	Cla020085	0.0707209
Cla004784	Cla020413	0.0755651
Cla004784	Cla020522	0.0584007
Cla004784	Cla020734	0.0543828
Cla004784	Cla021058	0.0708634
Cla004784	Cla021172	0.0447255
Cla004784	Cla021626	0.133135
Cla004784	Cla022026	0.190425
Cla004784	Cla022060	0.159678
Cla004784	Cla022123	0.0543532
Cla004784	Cla022304	0.144502
Cla004784	Watermelon_newGene_1143	0.14434
Cla004784	Watermelon_newGene_1397	0.16708
Cla004784	Watermelon_newGene_1596	0.113743
Cla004784	Watermelon_newGene_2045	0.122231
Cla005248	Cla005406	0.0482863
Cla005248	Cla005424	0.0615912
Cla005248	Cla005502	0.225275
Cla005248	Cla005593	0.144289
Cla005248	Cla005601	0.162748
Cla005248	Cla005888	0.0875771
Cla005248	Cla005950	0.184061
Cla005248	Cla006052	0.210365
Cla005248	Cla006070	0.185712
Cla005248	Cla007092	0.100512
Cla005248	Cla006660	0.0602762
Cla005248	Cla007018	0.0528343
Cla005248	Cla007464	0.0569888
Cla005248	Cla007500	0.190725
Cla005248	Cla007536	0.202792
Cla005248	Cla007759	0.133265
Cla005248	Cla008017	0.0416245
Cla005248	Cla008135	0.182282
Cla005248	Cla008145	0.0870324
Cla005248	Cla008239	0.0885254
Cla005248	Cla008468	0.0630081
Cla005248	Cla008655	0.101611
Cla005248	Cla008926	0.087385
Cla005248	Cla009778	0.0705412
Cla005248	Cla010117	0.133328
Cla005248	Cla010154	0.201266
Cla005248	Cla010208	0.150318
Cla005248	Cla010593	0.047574
Cla005248	Cla010791	0.0465643
Cla005248	Cla010956	0.148674
Cla005248	Cla018816	0.133335
Cla005248	Cla011287	0.157243
Cla005248	Cla011356	0.189378
Cla005248	Cla011610	0.04249
Cla005248	Cla012113	0.154696
Cla005248	Cla012584	0.192222
Cla005248	Cla004119	0.165435
Cla005248	Cla013108	0.136651
Cla005248	Cla013286	0.100485
Cla005248	Cla013794	0.0729039
Cla005248	Cla014024	0.0594386
Cla005248	Cla014435	0.136178
Cla005248	Cla014587	0.129902
Cla005248	Cla015507	0.171469
Cla005248	Cla015573	0.125384
Cla005248	Cla015622	0.101962
Cla005248	Cla015703	0.122855
Cla005248	Cla015851	0.105728
Cla005248	Cla016024	0.0439976
Cla005248	Cla016308	0.0553779
Cla005248	Cla016877	0.0675474
Cla005248	Cla017198	0.180024
Cla005248	Cla017383	0.0455719
Cla005248	Cla017431	0.147172
Cla005248	Cla017462	0.0503863
Cla005248	Cla017662	0.131126
Cla005248	Cla018403	0.0995334
Cla005248	Cla019260	0.188993
Cla005248	Cla019504	0.0792884
Cla005248	Cla019625	0.13834
Cla005248	Cla019827	0.173432
Cla005248	Cla020085	0.14695
Cla005248	Cla020413	0.159184
Cla005248	Cla020522	0.0571329
Cla005248	Cla020734	0.0485838
Cla005248	Cla021058	0.112109
Cla005248	Cla021172	0.0450044
Cla005248	Cla021626	0.210729
Cla005248	Cla022026	0.13993
Cla005248	Cla022060	0.162262
Cla005248	Cla022123	0.0481345
Cla005248	Cla022249	0.0732844
Cla005248	Cla022304	0.135738
Cla005248	Watermelon_newGene_1143	0.0600843
Cla005248	Watermelon_newGene_1397	0.214992
Cla005248	Watermelon_newGene_1596	0.165432
Cla005248	Watermelon_newGene_2045	0.11277
Cla005406	Cla005424	0.0987866
Cla005406	Cla005502	0.0494694
Cla005406	Cla005593	0.0439338
Cla005406	Cla005601	0.063215
Cla005406	Cla006052	0.0467915
Cla005406	Cla006070	0.13873
Cla005406	Cla006165	0.103995
Cla005406	Cla007092	0.145392
Cla005406	Cla006660	0.0825361
Cla005406	Cla007018	0.0550024
Cla005406	Cla007464	0.142807
Cla005406	Cla007500	0.0635867
Cla005406	Cla007536	0.0599383
Cla005406	Cla007759	0.12537
Cla005406	Cla008017	0.0558445
Cla005406	Cla008135	0.0934838
Cla005406	Cla008145	0.090451
Cla005406	Cla008468	0.109284
Cla005406	Cla008926	0.0777439
Cla005406	Cla009778	0.0889613
Cla005406	Cla009854	0.134839
Cla005406	Cla010117	0.151966
Cla005406	Cla010154	0.0913911
Cla005406	Cla018816	0.103689
Cla005406	Cla011287	0.0556063
Cla005406	Cla011356	0.0860914
Cla005406	Cla011610	0.0571769
Cla005406	Cla012584	0.063168
Cla005406	Cla004119	0.113023
Cla005406	Cla013794	0.150384
Cla005406	Cla014407	0.0908091
Cla005406	Cla014435	0.0694781
Cla005406	Cla015622	0.13081
Cla005406	Cla015851	0.0590991
Cla005406	Cla016024	0.0680759
Cla005406	Cla017093	0.134917
Cla005406	Cla017383	0.073973
Cla005406	Cla017462	0.112463
Cla005406	Cla017662	0.0861893
Cla005406	Cla018403	0.127282
Cla005406	Cla018448	0.0411086
Cla005406	Cla018571	0.0525849
Cla005406	Cla019260	0.118069
Cla005406	Cla019504	0.07009
Cla005406	Cla019625	0.0652414
Cla005406	Cla019827	0.053735
Cla005406	Cla020085	0.0538776
Cla005406	Cla020413	0.0472552
Cla005406	Cla020522	0.0760173
Cla005406	Cla020734	0.146811
Cla005406	Cla021058	0.0777869
Cla005406	Cla021172	0.0623341
Cla005406	Cla021626	0.0785722
Cla005406	Cla022026	0.116174
Cla005406	Cla022060	0.14238
Cla005406	Cla022123	0.0733218
Cla005406	Cla022304	0.0607929
Cla005406	Watermelon_newGene_1143	0.122607
Cla005406	Watermelon_newGene_1397	0.0620053
Cla005406	Watermelon_newGene_1596	0.0640625
Cla005406	Watermelon_newGene_2045	0.0663905
Cla005424	Cla005502	0.0599311
Cla005424	Cla005593	0.0642677
Cla005424	Cla005601	0.126708
Cla005424	Cla005888	0.115827
Cla005424	Cla005950	0.0884667
Cla005424	Cla006052	0.056376
Cla005424	Cla006070	0.139808
Cla005424	Cla006140	0.047885
Cla005424	Cla006165	0.128371
Cla005424	Cla007092	0.165352
Cla005424	Cla006660	0.152534
Cla005424	Cla007018	0.137872
Cla005424	Cla007464	0.0498474
Cla005424	Cla007500	0.122198
Cla005424	Cla007536	0.0552034
Cla005424	Cla007759	0.128745
Cla005424	Cla008017	0.131762
Cla005424	Cla008135	0.0567472
Cla005424	Cla008145	0.107573
Cla005424	Cla008239	0.0785692
Cla005424	Cla008468	0.20979
Cla005424	Cla008655	0.125261
Cla005424	Cla008926	0.0595289
Cla005424	Cla009854	0.0886044
Cla005424	Cla010117	0.145475
Cla005424	Cla010154	0.118951
Cla005424	Cla010208	0.0593474
Cla005424	Cla010593	0.180572
Cla005424	Cla010791	0.0927898
Cla005424	Cla010956	0.0534877
Cla005424	Cla018816	0.108915
Cla005424	Cla011287	0.0688608
Cla005424	Cla011356	0.0797528
Cla005424	Cla011610	0.0747542
Cla005424	Cla012113	0.114717
Cla005424	Cla012584	0.0553185
Cla005424	Cla004119	0.116628
Cla005424	Cla013108	0.0412359
Cla005424	Cla013286	0.0674953
Cla005424	Cla013794	0.09941
Cla005424	Cla014024	0.112085
Cla005424	Cla014407	0.176741
Cla005424	Cla014435	0.142557
Cla005424	Cla014587	0.0902197
Cla005424	Cla014794	0.0616708
Cla005424	Cla015507	0.0770177
Cla005424	Cla015573	0.101432
Cla005424	Cla015622	0.0419639
Cla005424	Cla015844	0.0666536
Cla005424	Cla015851	0.155273
Cla005424	Cla016024	0.127292
Cla005424	Cla016308	0.101271
Cla005424	Cla017093	0.055233
Cla005424	Cla017244	0.0963784
Cla005424	Cla017383	0.137894
Cla005424	Cla017431	0.101178
Cla005424	Cla017462	0.161065
Cla005424	Cla017662	0.0880712
Cla005424	Cla018321	0.0762055
Cla005424	Cla018448	0.170325
Cla005424	Cla018571	0.136414
Cla005424	Cla019260	0.0699857
Cla005424	Cla019504	0.0881993
Cla005424	Cla019506	0.0448676
Cla005424	Cla019625	0.0460515
Cla005424	Cla019827	0.0592707
Cla005424	Cla020085	0.0694849
Cla005424	Cla020413	0.0579265
Cla005424	Cla020522	0.130054
Cla005424	Cla020541	0.0652038
Cla005424	Cla020734	0.180051
Cla005424	Cla021058	0.143235
Cla005424	Cla021172	0.079701
Cla005424	Cla021626	0.125864
Cla005424	Cla022026	0.0489938
Cla005424	Cla022060	0.0697872
Cla005424	Cla022123	0.0851178
Cla005424	Cla022249	0.0672411
Cla005424	Watermelon_newGene_1143	0.0508594
Cla005424	Watermelon_newGene_1397	0.0491779
Cla005424	Watermelon_newGene_1596	0.071776
Cla005424	Watermelon_newGene_2350	0.068913
Cla005502	Cla005593	0.145573
Cla005502	Cla005601	0.120645
Cla005502	Cla005888	0.0655684
Cla005502	Cla005950	0.173434
Cla005502	Cla006052	0.201078
Cla005502	Cla006070	0.169812
Cla005502	Cla007092	0.0943574
Cla005502	Cla006660	0.0539042
Cla005502	Cla007018	0.0422237
Cla005502	Cla007464	0.0551739
Cla005502	Cla007500	0.141038
Cla005502	Cla007536	0.205816
Cla005502	Cla007759	0.141274
Cla005502	Cla008135	0.188384
Cla005502	Cla008145	0.0647075
Cla005502	Cla008239	0.0588592
Cla005502	Cla008468	0.0661535
Cla005502	Cla008655	0.0692525
Cla005502	Cla008926	0.0746413
Cla005502	Cla009778	0.0610716
Cla005502	Cla009854	0.0405351
Cla005502	Cla010117	0.108483
Cla005502	Cla010154	0.183063
Cla005502	Cla010208	0.139891
Cla005502	Cla010593	0.0612156
Cla005502	Cla010791	0.0547339
Cla005502	Cla010956	0.154166
Cla005502	Cla018816	0.120324
Cla005502	Cla011287	0.165245
Cla005502	Cla011356	0.171386
Cla005502	Cla011610	0.0473668
Cla005502	Cla012113	0.10606
Cla005502	Cla012584	0.221541
Cla005502	Cla004119	0.149598
Cla005502	Cla013108	0.184068
Cla005502	Cla013286	0.0750155
Cla005502	Cla013794	0.0645564
Cla005502	Cla014024	0.0404591
Cla005502	Cla014435	0.119489
Cla005502	Cla014587	0.0860304
Cla005502	Cla015507	0.154033
Cla005502	Cla015573	0.0986235
Cla005502	Cla015622	0.104253
Cla005502	Cla015703	0.101978
Cla005502	Cla015851	0.0994685
Cla005502	Cla016024	0.0471648
Cla005502	Cla016877	0.0509711
Cla005502	Cla017198	0.154981
Cla005502	Cla017244	0.04155
Cla005502	Cla017383	0.0472415
Cla005502	Cla017431	0.119234
Cla005502	Cla017462	0.0473175
Cla005502	Cla017662	0.142247
Cla005502	Cla018403	0.0868892
Cla005502	Cla019260	0.196805
Cla005502	Cla019504	0.0787744
Cla005502	Cla019625	0.128445
Cla005502	Cla019827	0.169773
Cla005502	Cla020085	0.128867
Cla005502	Cla020413	0.125863
Cla005502	Cla020522	0.0636888
Cla005502	Cla020734	0.0498124
Cla005502	Cla021058	0.130686
Cla005502	Cla021172	0.0492611
Cla005502	Cla021626	0.191966
Cla005502	Cla022026	0.130902
Cla005502	Cla022060	0.15064
Cla005502	Cla022123	0.0524477
Cla005502	Cla022249	0.0582275
Cla005502	Cla022304	0.17028
Cla005502	Watermelon_newGene_1143	0.0745243
Cla005502	Watermelon_newGene_1397	0.223578
Cla005502	Watermelon_newGene_1596	0.162511
Cla005502	Watermelon_newGene_2045	0.145878
Cla005593	Cla005601	0.0841757
Cla005593	Cla005888	0.0414203
Cla005593	Cla005950	0.143262
Cla005593	Cla006052	0.136082
Cla005593	Cla006070	0.125218
Cla005593	Cla007092	0.0542292
Cla005593	Cla007464	0.054805
Cla005593	Cla007500	0.092351
Cla005593	Cla007536	0.115423
Cla005593	Cla007759	0.0914168
Cla005593	Cla008135	0.138465
Cla005593	Cla008468	0.0472742
Cla005593	Cla008926	0.0826521
Cla005593	Cla009778	0.0407029
Cla005593	Cla010117	0.113317
Cla005593	Cla010154	0.18092
Cla005593	Cla010208	0.0831214
Cla005593	Cla010956	0.201944
Cla005593	Cla018816	0.0402957
Cla005593	Cla011287	0.0532252
Cla005593	Cla011356	0.138538
Cla005593	Cla012113	0.0668024
Cla005593	Cla012584	0.146146
Cla005593	Cla004119	0.0589914
Cla005593	Cla013108	0.109219
Cla005593	Cla014435	0.0590583
Cla005593	Cla014587	0.0477964
Cla005593	Cla015507	0.0419562
Cla005593	Cla015573	0.0639642
Cla005593	Cla015622	0.111417
Cla005593	Cla015703	0.16819
Cla005593	Cla016024	0.0513809
Cla005593	Cla016877	0.048125
Cla005593	Cla017198	0.18355
Cla005593	Cla017431	0.0719283
Cla005593	Cla018403	0.0774748
Cla005593	Cla019260	0.134194
Cla005593	Cla019625	0.12279
Cla005593	Cla019827	0.040771
Cla005593	Cla020085	0.132115
Cla005593	Cla020413	0.181214
Cla005593	Cla021058	0.0667454
Cla005593	Cla021626	0.142613
Cla005593	Cla022026	0.11869
Cla005593	Cla022060	0.0846364
Cla005593	Cla022304	0.10911
Cla005593	Watermelon_newGene_1397	0.10519
Cla005593	Watermelon_newGene_1596	0.05361
Cla005593	Watermelon_newGene_2045	0.0426212
Cla005601	Cla005888	0.213376
Cla005601	Cla005950	0.174451
Cla005601	Cla006052	0.136974
Cla005601	Cla006070	0.200123
Cla005601	Cla006140	0.120805
Cla005601	Cla006165	0.0788789
Cla005601	Cla007092	0.17001
Cla005601	Cla006660	0.131596
Cla005601	Cla007018	0.150998
Cla005601	Cla007464	0.0493104
Cla005601	Cla007500	0.24337
Cla005601	Cla007536	0.102477
Cla005601	Cla007759	0.112687
Cla005601	Cla008017	0.129634
Cla005601	Cla008135	0.0994827
Cla005601	Cla008145	0.18115
Cla005601	Cla008239	0.19707
Cla005601	Cla008468	0.122487
Cla005601	Cla008655	0.216504
Cla005601	Cla008926	0.0810844
Cla005601	Cla009778	0.0443729
Cla005601	Cla009854	0.0510817
Cla005601	Cla010117	0.184588
Cla005601	Cla010154	0.168757
Cla005601	Cla010208	0.16866
Cla005601	Cla010593	0.0794169
Cla005601	Cla010791	0.0979218
Cla005601	Cla010956	0.0736346
Cla005601	Cla018816	0.174859
Cla005601	Cla011287	0.0983523
Cla005601	Cla011356	0.136529
Cla005601	Cla011610	0.069299
Cla005601	Cla012113	0.246117
Cla005601	Cla012584	0.0893968
Cla005601	Cla004119	0.18487
Cla005601	Cla013108	0.0498386
Cla005601	Cla013286	0.202292
Cla005601	Cla013794	0.118086
Cla005601	Cla014024	0.151388
Cla005601	Cla014407	0.0479864
Cla005601	Cla014435	0.228415
Cla005601	Cla014587	0.203034
Cla005601	Cla014794	0.103583
Cla005601	Cla015507	0.151631
Cla005601	Cla015573	0.222157
Cla005601	Cla015622	0.0649415
Cla005601	Cla015703	0.0602802
Cla005601	Cla015844	0.0402369
Cla005601	Cla015851	0.163383
Cla005601	Cla016024	0.0465666
Cla005601	Cla016308	0.178736
Cla005601	Cla016877	0.0527001
Cla005601	Cla017198	0.0978568
Cla005601	Cla017244	0.0808238
Cla005601	Cla017383	0.106813
Cla005601	Cla017431	0.231306
Cla005601	Cla017462	0.11905
Cla005601	Cla017662	0.12659
[truncated: 2,718 more rows]

## Sheet: lightcycan
fromNode	toNode	weight
Cla000521	Cla000662	0.0458568
Cla000521	Cla000894	0.119083
Cla000521	Cla000959	0.0689464
Cla000521	Cla001070	0.0712264
Cla000521	Cla001852	0.0401711
Cla000521	Cla002148	0.0414975
Cla000521	Cla002228	0.0703812
Cla000521	Cla002331	0.0428979
Cla000521	Cla003288	0.0789438
Cla000521	Cla003767	0.0549321
Cla000521	Cla004386	0.0637753
Cla000521	Cla005128	0.0482603
Cla000521	Cla005192	0.125425
Cla000521	Cla006178	0.0498475
Cla000521	Cla006887	0.102071
Cla000521	Cla008483	0.0579556
Cla000521	Cla008776	0.0476626
Cla000521	Cla009966	0.0608938
Cla000521	Cla009458	0.0987194
Cla000521	Cla009805	0.0614537
Cla000521	Cla009879	0.0425335
Cla000521	Cla009966	0.0976941
Cla000521	Cla010530	0.152179
Cla000521	Cla010836	0.0541577
Cla000521	Cla011090	0.0639763
Cla000521	Cla012028	0.127909
Cla000521	Cla013400	0.125104
Cla000521	Cla013911	0.138836
Cla000521	Cla014168	0.0426239
Cla000521	Cla015301	0.096693
Cla000521	Cla015559	0.063856
Cla000521	Cla015582	0.137588
Cla000521	Cla016965	0.141235
Cla000521	Cla017181	0.0439108
Cla000521	Cla017197	0.0815039
Cla000521	Cla018429	0.117166
Cla000521	Cla018964	0.0400483
Cla000521	Cla019064	0.0800724
Cla000521	Cla020087	0.0683289
Cla000521	Cla006648	0.0759011
Cla000521	Cla021340	0.052114
Cla000521	Cla022512	0.0509689
Cla000521	Cla023402	0.124375
Cla000521	Watermelon_newGene_1406	0.143854
Cla000521	Watermelon_newGene_152	0.0581386
Cla000521	Watermelon_newGene_1592	0.0575079
Cla000521	Watermelon_newGene_1623	0.075856
Cla000521	Watermelon_newGene_1835	0.064004
Cla000521	Watermelon_newGene_1885	0.0659092
Cla000521	Watermelon_newGene_2132	0.106149
Cla000521	Watermelon_newGene_2392	0.0686055
Cla000662	Cla000894	0.0942257
Cla000662	Cla000959	0.0914212
Cla000662	Cla001018	0.116014
Cla000662	Cla001329	0.10952
Cla000662	Cla001488	0.047007
Cla000662	Cla001736	0.0916386
Cla000662	Cla001947	0.0539132
Cla000662	Cla002148	0.187409
Cla000662	Cla002228	0.188237
Cla000662	Cla002316	0.155359
Cla000662	Cla002331	0.0427358
Cla000662	Cla002407	0.0993446
Cla000662	Cla002982	0.125118
Cla000662	Cla003288	0.0655641
Cla000662	Cla003338	0.0650723
Cla000662	Cla003587	0.0493325
Cla000662	Cla003663	0.0467383
Cla000662	Cla003767	0.14069
Cla000662	Cla003882	0.161832
Cla000662	Cla004120	0.119947
Cla000662	Cla004386	0.113824
Cla000662	Cla004964	0.0808697
Cla000662	Cla005128	0.112323
Cla000662	Cla005192	0.0488183
Cla000662	Cla005630	0.163449
Cla000662	Cla005779	0.207721
Cla000662	Cla005837	0.089502
Cla000662	Cla006119	0.0469072
Cla000662	Cla006178	0.0824276
Cla000662	Cla006648	0.0795015
Cla000662	Cla006887	0.112442
Cla000662	Cla007523	0.139097
Cla000662	Cla007706	0.0864633
Cla000662	Cla007768	0.0911235
Cla000662	Cla007782	0.113327
Cla000662	Cla007828	0.121586
Cla000662	Cla008060	0.167398
Cla000662	Cla008081	0.123776
Cla000662	Cla008483	0.226786
Cla000662	Cla008776	0.0434549
Cla000662	Cla009966	0.158168
Cla000662	Cla008966	0.0509768
Cla000662	Cla009079	0.157491
Cla000662	Cla009293	0.180172
Cla000662	Cla009458	0.101019
Cla000662	Cla009805	0.0698805
Cla000662	Cla009879	0.155783
Cla000662	Cla009966	0.0734316
Cla000662	Cla010180	0.137042
Cla000662	Cla010530	0.0501256
Cla000662	Cla010746	0.0580076
Cla000662	Cla010759	0.0489697
Cla000662	Cla010836	0.123077
Cla000662	Cla012028	0.167487
Cla000662	Cla012054	0.100688
Cla000662	Cla012493	0.202651
Cla000662	Cla012791	0.0969676
Cla000662	cla006648	0.0569355
Cla000662	Cla013911	0.0762534
Cla000662	Cla014168	0.151117
Cla000662	cla009966	0.0885853
Cla000662	Cla015155	0.0466361
Cla000662	Cla015301	0.0628852
Cla000662	Cla015559	0.110277
Cla000662	Cla015795	0.0643091
Cla000662	Cla015834	0.0462472
Cla000662	cla004120	0.0611065
Cla000662	Cla016085	0.0808002
Cla000662	Cla016207	0.0487562
Cla000662	Cla016965	0.0861859
Cla000662	Cla016969	0.0453706
Cla000662	Cla017045	0.0400487
Cla000662	Cla017181	0.0960728
Cla000662	Cla017197	0.195314
Cla000662	Cla017345	0.0658197
Cla000662	Cla018300	0.056404
Cla000662	Cla018429	0.0901089
Cla000662	Cla018434	0.196541
Cla000662	Cla018882	0.0699253
Cla000662	Cla018964	0.150431
Cla000662	Cla019064	0.0831881
Cla000662	Cla019332	0.0651574
Cla000662	Cla019419	0.183827
Cla000662	Cla020087	0.132095
Cla000662	Cla006648	0.181341
Cla000662	Cla021531	0.155429
Cla000662	Cla021719	0.129077
Cla000662	Cla022202	0.0481104
Cla000662	Cla022216	0.0531129
Cla000662	Cla022439	0.0580527
Cla000662	Cla022512	0.0503231
Cla000662	Cla022531	0.0490493
Cla000662	Cla022688	0.0427046
Cla000662	Cla023168	0.11323
Cla000662	Cla023286	0.122662
Cla000662	Cla023402	0.0974693
Cla000662	Watermelon_newGene_1374	0.0782507
Cla000662	Watermelon_newGene_1406	0.0727492
Cla000662	Watermelon_newGene_152	0.0550815
Cla000662	Watermelon_newGene_1592	0.094825
Cla000662	Watermelon_newGene_1623	0.182133
Cla000662	Watermelon_newGene_1835	0.172664
Cla000662	Watermelon_newGene_1885	0.213582
Cla000662	Watermelon_newGene_1890	0.0827349
Cla000662	Watermelon_newGene_207	0.12881
Cla000662	Watermelon_newGene_2373	0.0418918
Cla000662	Watermelon_newGene_2392	0.185073
Cla000662	Watermelon_newGene_448	0.0858078
Cla000894	Cla000959	0.112236
Cla000894	Cla001070	0.0952733
Cla000894	Cla001329	0.0471061
Cla000894	Cla001488	0.0537217
Cla000894	Cla002148	0.0862464
Cla000894	Cla002228	0.116431
Cla000894	Cla002256	0.066696
Cla000894	Cla002316	0.0590775
Cla000894	Cla002331	0.0769904
Cla000894	Cla002407	0.0611828
Cla000894	Cla002929	0.0456588
Cla000894	Cla002982	0.0513621
Cla000894	Cla003288	0.0985278
Cla000894	Cla003338	0.0903543
Cla000894	Cla003767	0.136608
Cla000894	Cla003882	0.0729237
Cla000894	Cla004120	0.0700851
Cla000894	Cla004386	0.120844
Cla000894	Cla004964	0.0677435
Cla000894	Cla005128	0.0902969
Cla000894	Cla005192	0.136329
Cla000894	Cla005319	0.0577358
Cla000894	Cla005630	0.0596032
Cla000894	Cla005779	0.0824288
Cla000894	Cla005837	0.0509197
Cla000894	Cla006119	0.100362
Cla000894	Cla006178	0.0905952
Cla000894	Cla006208	0.0894538
Cla000894	Cla006648	0.0835449
Cla000894	Cla006887	0.13357
Cla000894	Cla007523	0.0442068
Cla000894	Cla007562	0.042429
Cla000894	Cla007706	0.044061
Cla000894	Cla007782	0.0459264
Cla000894	Cla007828	0.0894849
Cla000894	Cla007910	0.0422387
Cla000894	Cla008060	0.0534665
Cla000894	Cla008081	0.127077
Cla000894	Cla008483	0.0934513
Cla000894	Cla008776	0.11386
Cla000894	Cla009966	0.11869
Cla000894	Cla008966	0.0566618
Cla000894	Cla009079	0.0945938
Cla000894	Cla009293	0.0566786
Cla000894	Cla009458	0.126293
Cla000894	Cla009805	0.0508076
Cla000894	Cla009879	0.135132
Cla000894	Cla009966	0.14246
Cla000894	Cla010180	0.0596416
Cla000894	Cla010530	0.114697
Cla000894	Cla010746	0.0691999
Cla000894	Cla010759	0.0676522
Cla000894	Cla010836	0.133093
Cla000894	Cla010945	0.0481704
Cla000894	Cla011090	0.0657812
Cla000894	Cla012028	0.166474
Cla000894	Cla012054	0.0752778
Cla000894	Cla012493	0.0622329
Cla000894	cla006648	0.0717952
Cla000894	Cla013400	0.0993658
Cla000894	Cla013437	0.0605882
Cla000894	Cla013911	0.17244
Cla000894	Cla014168	0.114088
Cla000894	Cla015155	0.0645999
Cla000894	Cla015301	0.0849983
Cla000894	Cla015462	0.0906567
Cla000894	Cla015559	0.108445
Cla000894	Cla015582	0.122444
Cla000894	Cla015795	0.0749168
Cla000894	Cla015834	0.0774603
Cla000894	cla004120	0.0460878
Cla000894	Cla016085	0.0910309
Cla000894	Cla016207	0.088137
Cla000894	Cla016274	0.0726936
Cla000894	Cla016965	0.171426
Cla000894	Cla017181	0.121504
Cla000894	Cla017197	0.140189
Cla000894	Cla017597	0.0787359
Cla000894	Cla018300	0.0565137
Cla000894	Cla018429	0.167124
Cla000894	Cla018434	0.0645373
Cla000894	Cla018964	0.075187
Cla000894	Cla019064	0.14272
Cla000894	Cla019419	0.0638179
Cla000894	Cla020087	0.126871
Cla000894	Cla006648	0.146776
Cla000894	Cla020935	0.0647558
Cla000894	Cla021340	0.0709195
Cla000894	Cla021380	0.0568267
Cla000894	Cla021531	0.0636066
Cla000894	Cla021719	0.0660451
Cla000894	Cla022216	0.0706001
Cla000894	Cla022464	0.0682527
Cla000894	Cla022512	0.0797682
Cla000894	Cla022531	0.0635963
Cla000894	Cla022688	0.0570355
Cla000894	Cla023168	0.0600882
Cla000894	Cla023286	0.0529568
Cla000894	Cla023402	0.128326
Cla000894	Watermelon_newGene_1374	0.0571673
Cla000894	Watermelon_newGene_1406	0.127697
Cla000894	Watermelon_newGene_152	0.110103
Cla000894	Watermelon_newGene_1592	0.0679448
Cla000894	Watermelon_newGene_1623	0.146222
Cla000894	Watermelon_newGene_1835	0.0910204
Cla000894	Watermelon_newGene_1885	0.139196
Cla000894	Watermelon_newGene_1890	0.0865727
Cla000894	Watermelon_newGene_207	0.0722533
Cla000894	Watermelon_newGene_2132	0.106493
Cla000894	Watermelon_newGene_2373	0.0954462
Cla000894	Watermelon_newGene_2392	0.119894
Cla000894	Watermelon_newGene_2411	0.046837
Cla000894	Watermelon_newGene_448	0.0817445
Cla000894	Watermelon_newGene_727	0.0497323
Cla000959	Cla001070	0.15534
Cla000959	Cla001329	0.0720754
Cla000959	Cla001488	0.153161
Cla000959	Cla001736	0.0989175
Cla000959	Cla002148	0.0840382
Cla000959	Cla002228	0.101907
Cla000959	Cla002256	0.109358
Cla000959	Cla002316	0.0515202
Cla000959	Cla002331	0.1837
Cla000959	Cla002407	0.0623985
Cla000959	Cla002929	0.150125
Cla000959	Cla002982	0.138596
Cla000959	Cla003288	0.0492607
Cla000959	Cla003338	0.160749
Cla000959	Cla003587	0.0758017
Cla000959	Cla003663	0.0672549
Cla000959	Cla003767	0.185203
Cla000959	Cla003882	0.0487559
Cla000959	Cla003950	0.145737
Cla000959	Cla004120	0.171442
Cla000959	Cla004386	0.178895
Cla000959	Cla004964	0.146641
Cla000959	Cla005128	0.207232
Cla000959	Cla005192	0.138712
Cla000959	Cla005319	0.1061
Cla000959	Cla005630	0.0660163
Cla000959	Cla005779	0.0969776
Cla000959	Cla005837	0.141389
Cla000959	Cla006119	0.187457
Cla000959	Cla006178	0.144831
Cla000959	Cla006208	0.142611
Cla000959	Cla006648	0.211505
Cla000959	Cla006887	0.16325
Cla000959	Cla007523	0.0891288
Cla000959	Cla007562	0.14236
Cla000959	Cla007706	0.155967
Cla000959	Cla007768	0.0627268
Cla000959	Cla007782	0.0972055
Cla000959	Cla007828	0.127336
Cla000959	Cla007910	0.142286
Cla000959	Cla008060	0.0636578
Cla000959	Cla008081	0.120287
Cla000959	Cla008483	0.0791188
Cla000959	Cla008776	0.121636
Cla000959	Cla009966	0.162976
Cla000959	Cla008966	0.161082
Cla000959	Cla009079	0.055885
Cla000959	Cla009293	0.0645397
Cla000959	Cla009458	0.175208
Cla000959	Cla009805	0.0515238
Cla000959	Cla009879	0.138172
Cla000959	Cla009966	0.18713
Cla000959	Cla010180	0.112787
Cla000959	Cla010530	0.103223
Cla000959	Cla010746	0.195151
Cla000959	Cla010759	0.182253
Cla000959	Cla010836	0.174729
Cla000959	Cla010945	0.0725675
Cla000959	Cla011090	0.0642681
Cla000959	Cla012028	0.145954
Cla000959	Cla012054	0.0821305
Cla000959	Cla012493	0.0650632
Cla000959	Cla012791	0.0500354
Cla000959	cla006648	0.188935
Cla000959	Cla013400	0.0695265
Cla000959	Cla013437	0.178589
Cla000959	Cla013911	0.133547
Cla000959	Cla014168	0.0903653
Cla000959	cla009966	0.0904027
Cla000959	Cla015155	0.172519
Cla000959	Cla015301	0.154116
Cla000959	Cla015462	0.142303
Cla000959	Cla015559	0.181608
Cla000959	Cla015582	0.131491
Cla000959	Cla015795	0.113921
Cla000959	Cla015834	0.093375
Cla000959	cla004120	0.17712
Cla000959	Cla016085	0.130941
Cla000959	Cla016207	0.125101
Cla000959	Cla016274	0.148936
Cla000959	Cla016965	0.16325
Cla000959	Cla016969	0.0610512
Cla000959	Cla017181	0.181293
Cla000959	Cla017197	0.103494
Cla000959	Cla017345	0.077301
Cla000959	Cla017597	0.195021
Cla000959	Cla018300	0.152222
Cla000959	Cla018429	0.157786
Cla000959	Cla018434	0.0882965
Cla000959	Cla018882	0.0615776
Cla000959	Cla018964	0.142825
Cla000959	Cla019064	0.20018
Cla000959	Cla019159	0.0512052
Cla000959	Cla019332	0.0996758
Cla000959	Cla019419	0.0812553
Cla000959	Cla019807	0.111823
Cla000959	Cla020087	0.16105
Cla000959	Cla006648	0.144535
Cla000959	Cla020935	0.0807996
Cla000959	Cla021340	0.171559
Cla000959	Cla021380	0.0631301
Cla000959	Cla021531	0.102682
Cla000959	Cla021719	0.137061
Cla000959	Cla022202	0.0411884
Cla000959	Cla022216	0.142679
Cla000959	Cla022439	0.0710429
Cla000959	Cla022464	0.124417
Cla000959	Cla022512	0.128535
Cla000959	Cla022531	0.151672
Cla000959	Cla022688	0.145746
Cla000959	Cla023168	0.122406
Cla000959	Cla023286	0.112526
Cla000959	Cla023332	0.0591087
Cla000959	Cla023402	0.109229
Cla000959	Watermelon_newGene_1374	0.188211
Cla000959	Watermelon_newGene_1406	0.101208
Cla000959	Watermelon_newGene_152	0.185854
Cla000959	Watermelon_newGene_1592	0.0661195
Cla000959	Watermelon_newGene_1623	0.146969
Cla000959	Watermelon_newGene_1835	0.100229
Cla000959	Watermelon_newGene_1885	0.123689
Cla000959	Watermelon_newGene_1890	0.156179
Cla000959	Watermelon_newGene_207	0.161589
Cla000959	Watermelon_newGene_2132	0.0742163
Cla000959	Watermelon_newGene_2373	0.126236
Cla000959	Watermelon_newGene_2392	0.086961
Cla000959	Watermelon_newGene_2411	0.188456
Cla000959	Watermelon_newGene_448	0.129344
Cla000959	Watermelon_newGene_727	0.112363
Cla001018	Cla001329	0.0948738
Cla001018	Cla001488	0.0419091
Cla001018	Cla001736	0.0813793
Cla001018	Cla001947	0.111058
Cla001018	Cla002148	0.149841
Cla001018	Cla002228	0.128078
Cla001018	Cla002316	0.0839686
Cla001018	Cla002407	0.0936735
Cla001018	Cla002929	0.0405141
Cla001018	Cla002982	0.0925234
Cla001018	Cla003663	0.0548478
Cla001018	Cla003767	0.0527583
Cla001018	Cla003882	0.141019
Cla001018	Cla004120	0.102931
Cla001018	Cla004964	0.047551
Cla001018	Cla005128	0.0595233
Cla001018	Cla005630	0.173452
Cla001018	Cla005779	0.145954
Cla001018	Cla005837	0.0428897
Cla001018	Cla006648	0.0539336
Cla001018	Cla007523	0.144322
Cla001018	Cla007706	0.0962962
Cla001018	Cla007768	0.0675468
Cla001018	Cla007782	0.0826967
Cla001018	Cla007828	0.0764088
Cla001018	Cla008060	0.111145
Cla001018	Cla008081	0.0472457
Cla001018	Cla008483	0.144965
Cla001018	Cla009966	0.0779753
Cla001018	Cla009079	0.095733
Cla001018	Cla009293	0.174086
Cla001018	Cla009879	0.0744575
Cla001018	Cla010180	0.117194
Cla001018	Cla012028	0.0525876
Cla001018	Cla012054	0.0663833
Cla001018	Cla012493	0.135566
Cla001018	Cla012791	0.0924987
Cla001018	Cla014168	0.0713614
Cla001018	cla009966	0.0927247
Cla001018	cla004120	0.0583392
Cla001018	Cla016969	0.0793112
Cla001018	Cla017045	0.10534
Cla001018	Cla017197	0.109366
Cla001018	Cla017345	0.0623268
Cla001018	Cla018300	0.0479167
Cla001018	Cla018434	0.158797
Cla001018	Cla018882	0.0831499
Cla001018	Cla018964	0.0737573
Cla001018	Cla019159	0.0485315
Cla001018	Cla019332	0.105646
Cla001018	Cla019419	0.142891
Cla001018	Cla020087	0.0465067
Cla001018	Cla006648	0.0830472
Cla001018	Cla021531	0.140282
Cla001018	Cla021719	0.0965841
Cla001018	Cla022202	0.0864526
Cla001018	Cla022439	0.0948263
Cla001018	Cla023168	0.0789055
Cla001018	Cla023286	0.0840373
Cla001018	Cla023332	0.0899314
Cla001018	Watermelon_newGene_1374	0.0690605
Cla001018	Watermelon_newGene_1592	0.0513553
Cla001018	Watermelon_newGene_1623	0.0649853
Cla001018	Watermelon_newGene_1835	0.123928
Cla001018	Watermelon_newGene_1885	0.103345
Cla001018	Watermelon_newGene_207	0.0903939
Cla001018	Watermelon_newGene_2392	0.106057
Cla001018	Watermelon_newGene_448	0.0513971
Cla001070	Cla001329	0.040862
Cla001070	Cla001488	0.123313
Cla001070	Cla002228	0.0491515
Cla001070	Cla002256	0.118867
Cla001070	Cla002331	0.18951
Cla001070	Cla002929	0.14585
Cla001070	Cla002982	0.0563475
Cla001070	Cla003338	0.104113
Cla001070	Cla003587	0.0527557
Cla001070	Cla003767	0.109756
Cla001070	Cla003950	0.109378
Cla001070	Cla004120	0.0960089
Cla001070	Cla004386	0.118474
Cla001070	Cla004964	0.119048
Cla001070	Cla005128	0.118378
Cla001070	Cla005192	0.160813
Cla001070	Cla005319	0.0769747
Cla001070	Cla005837	0.0892646
Cla001070	Cla006119	0.160608
Cla001070	Cla006178	0.0876909
Cla001070	Cla006208	0.127002
Cla001070	Cla006648	0.147172
Cla001070	Cla006887	0.0915716
Cla001070	Cla007562	0.123771
Cla001070	Cla007706	0.0798219
Cla001070	Cla007828	0.0607635
Cla001070	Cla007910	0.12737
Cla001070	Cla008081	0.0663793
Cla001070	Cla008776	0.108275
Cla001070	Cla009966	0.100009
Cla001070	Cla008966	0.0952716
Cla001070	Cla009458	0.10719
Cla001070	Cla009879	0.0749809
Cla001070	Cla009966	0.138142
Cla001070	Cla010180	0.0436038
Cla001070	Cla010530	0.0905504
Cla001070	Cla010746	0.13292
Cla001070	Cla010759	0.123737
Cla001070	Cla010836	0.099775
Cla001070	Cla010945	0.0597926
Cla001070	Cla011090	0.044676
Cla001070	Cla012028	0.0902923
Cla001070	Cla012054	0.0528667
Cla001070	cla006648	0.142872
Cla001070	Cla013400	0.0783194
Cla001070	Cla013437	0.171326
Cla001070	Cla013911	0.112558
Cla001070	Cla014168	0.0451354
Cla001070	cla009966	0.048351
Cla001070	Cla015155	0.136341
Cla001070	Cla015301	0.120858
Cla001070	Cla015462	0.139268
Cla001070	Cla015559	0.0955744
Cla001070	Cla015582	0.157991
Cla001070	Cla015795	0.052969
Cla001070	Cla015834	0.068739
Cla001070	cla004120	0.124029
Cla001070	Cla016085	0.0805344
Cla001070	Cla016207	0.0854183
Cla001070	Cla016274	0.147651
Cla001070	Cla016965	0.138601
Cla001070	Cla017181	0.115498
Cla001070	Cla017197	0.0454739
Cla001070	Cla017345	0.0414489
Cla001070	Cla017597	0.191539
Cla001070	Cla018300	0.13838
Cla001070	Cla018429	0.115361
Cla001070	Cla018964	0.078313
Cla001070	Cla019064	0.169352
Cla001070	Cla019332	0.0517301
Cla001070	Cla019807	0.105673
Cla001070	Cla020087	0.0940899
Cla001070	Cla006648	0.093663
Cla001070	Cla020935	0.0923505
Cla001070	Cla021340	0.168154
Cla001070	Cla021380	0.0467161
Cla001070	Cla021531	0.044805
Cla001070	Cla021719	0.0762339
Cla001070	Cla022216	0.101937
Cla001070	Cla022464	0.0948203
Cla001070	Cla022512	0.0900873
Cla001070	Cla022531	0.0996125
Cla001070	Cla022688	0.0917079
Cla001070	Cla023168	0.0755245
Cla001070	Cla023286	0.0511263
Cla001070	Cla023402	0.094107
Cla001070	Watermelon_newGene_1374	0.119668
Cla001070	Watermelon_newGene_1406	0.0921247
Cla001070	Watermelon_newGene_152	0.180228
Cla001070	Watermelon_newGene_1623	0.0885423
Cla001070	Watermelon_newGene_1835	0.0529661
Cla001070	Watermelon_newGene_1885	0.0482376
Cla001070	Watermelon_newGene_1890	0.0912924
Cla001070	Watermelon_newGene_207	0.0822349
Cla001070	Watermelon_newGene_2132	0.0890794
Cla001070	Watermelon_newGene_2373	0.120113
Cla001070	Watermelon_newGene_2411	0.17178
Cla001070	Watermelon_newGene_448	0.0853439
Cla001070	Watermelon_newGene_727	0.129435
Cla001329	Cla001488	0.0618262
Cla001329	Cla001736	0.105945
Cla001329	Cla001947	0.11799
Cla001329	Cla002148	0.144546
Cla001329	Cla002228	0.137761
Cla001329	Cla002256	0.0470355
Cla001329	Cla002316	0.0447104
Cla001329	Cla002331	0.0793536
Cla001329	Cla002407	0.146165
Cla001329	Cla002929	0.0801088
Cla001329	Cla002982	0.115824
Cla001329	Cla003338	0.0963549
Cla001329	Cla003663	0.0678554
Cla001329	Cla003767	0.0924418
Cla001329	Cla003882	0.1201
Cla001329	Cla003950	0.0675253
Cla001329	Cla004120	0.143324
Cla001329	Cla004386	0.0613621
Cla001329	Cla004964	0.136617
Cla001329	Cla005128	0.0945331
Cla001329	Cla005192	0.0634385
Cla001329	Cla005319	0.0617428
Cla001329	Cla005630	0.104273
Cla001329	Cla005779	0.112249
Cla001329	Cla005837	0.0980056
Cla001329	Cla006119	0.0773459
Cla001329	Cla006208	0.0409622
Cla001329	Cla006648	0.133662
Cla001329	Cla006887	0.0610667
Cla001329	Cla007523	0.13223
Cla001329	Cla007562	0.108332
Cla001329	Cla007706	0.12736
Cla001329	Cla007768	0.0417209
Cla001329	Cla007782	0.0881882
Cla001329	Cla007828	0.170631
Cla001329	Cla007910	0.134239
Cla001329	Cla008060	0.0914397
Cla001329	Cla008081	0.0890377
Cla001329	Cla008483	0.120666
Cla001329	Cla009966	0.100723
Cla001329	Cla008966	0.0582688
Cla001329	Cla009079	0.116838
Cla001329	Cla009293	0.128368
Cla001329	Cla009458	0.0761636
Cla001329	Cla009879	0.159993
Cla001329	Cla009966	0.0593329
Cla001329	Cla010180	0.173771
Cla001329	Cla010746	0.0839356
Cla001329	Cla010759	0.0707578
Cla001329	Cla010836	0.0725017
Cla001329	Cla010945	0.0688137
Cla001329	Cla012028	0.0767218
Cla001329	Cla012054	0.179807
Cla001329	Cla012493	0.0867433
Cla001329	Cla012791	0.0476519
Cla001329	cla006648	0.0841855
Cla001329	Cla013437	0.0658213
Cla001329	Cla014168	0.100966
Cla001329	cla009966	0.121294
Cla001329	Cla015155	0.116806
Cla001329	Cla015301	0.0438598
Cla001329	Cla015462	0.0449437
Cla001329	Cla015834	0.0568307
Cla001329	cla004120	0.119904
Cla001329	Cla016085	0.0697643
Cla001329	Cla016274	0.0461405
Cla001329	Cla016965	0.0664974
Cla001329	Cla016969	0.148405
Cla001329	Cla017045	0.0888696
Cla001329	Cla017181	0.0843307
Cla001329	Cla017197	0.105517
Cla001329	Cla017345	0.0739198
Cla001329	Cla017597	0.0668095
Cla001329	Cla018300	0.0829172
Cla001329	Cla018429	0.068395
Cla001329	Cla018434	0.165468
Cla001329	Cla018882	0.144459
Cla001329	Cla018964	0.147244
Cla001329	Cla019064	0.0662433
Cla001329	Cla019159	0.0923675
Cla001329	Cla019332	0.107145
Cla001329	Cla019419	0.113737
Cla001329	Cla019807	0.0705322
Cla001329	Cla020087	0.0607209
Cla001329	Cla006648	0.137049
Cla001329	Cla020935	0.0533531
Cla001329	Cla021340	0.0514705
Cla001329	Cla021531	0.198043
Cla001329	Cla021719	0.144422
Cla001329	Cla022202	0.129629
Cla001329	Cla022439	0.177866
Cla001329	Cla022531	0.0784228
Cla001329	Cla023168	0.180592
Cla001329	Cla023286	0.0931547
Cla001329	Cla023332	0.0966833
Cla001329	Cla023402	0.050876
Cla001329	Watermelon_newGene_1374	0.0989961
Cla001329	Watermelon_newGene_152	0.066166
Cla001329	Watermelon_newGene_1623	0.13511
Cla001329	Watermelon_newGene_1835	0.123712
Cla001329	Watermelon_newGene_1885	0.123839
Cla001329	Watermelon_newGene_1890	0.0720889
Cla001329	Watermelon_newGene_207	0.172788
Cla001329	Watermelon_newGene_2373	0.0616651
Cla001329	Watermelon_newGene_2392	0.1161
Cla001329	Watermelon_newGene_2411	0.0900421
Cla001329	Watermelon_newGene_448	0.107607
Cla001329	Watermelon_newGene_727	0.0509551
Cla001488	Cla001736	0.118179
Cla001488	Cla001947	0.0537657
Cla001488	Cla002148	0.0687396
Cla001488	Cla002228	0.0515122
Cla001488	Cla002256	0.0897599
Cla001488	Cla002316	0.0595026
Cla001488	Cla002331	0.193316
Cla001488	Cla002407	0.0983121
Cla001488	Cla002929	0.189405
Cla001488	Cla002982	0.152826
Cla001488	Cla003338	0.125837
Cla001488	Cla003587	0.177245
Cla001488	Cla003663	0.0881902
Cla001488	Cla003767	0.163145
Cla001488	Cla003950	0.102347
Cla001488	Cla004120	0.17074
Cla001488	Cla004386	0.19152
Cla001488	Cla004964	0.137906
Cla001488	Cla005128	0.185715
Cla001488	Cla005192	0.0940106
Cla001488	Cla005319	0.0693998
Cla001488	Cla005630	0.0523456
Cla001488	Cla005779	0.0641393
Cla001488	Cla005837	0.140174
Cla001488	Cla006119	0.128954
Cla001488	Cla006178	0.187099
Cla001488	Cla006208	0.133878
Cla001488	Cla006648	0.169942
Cla001488	Cla006887	0.060584
Cla001488	Cla007523	0.108493
Cla001488	Cla007562	0.18638
Cla001488	Cla007706	0.175772
Cla001488	Cla007768	0.164544
Cla001488	Cla007782	0.18685
Cla001488	Cla007828	0.0761011
Cla001488	Cla007910	0.142089
Cla001488	Cla008060	0.0717652
Cla001488	Cla008081	0.101228
Cla001488	Cla008776	0.0612113
Cla001488	Cla009966	0.177487
Cla001488	Cla008966	0.150035
Cla001488	Cla009079	0.0449001
Cla001488	Cla009293	0.0437381
Cla001488	Cla009458	0.0664223
Cla001488	Cla009879	0.0783687
Cla001488	Cla009966	0.095968
Cla001488	Cla010180	0.0940757
Cla001488	Cla010746	0.201322
Cla001488	Cla010759	0.165686
Cla001488	Cla010836	0.111345
Cla001488	Cla010945	0.126238
Cla001488	Cla012028	0.0721515
Cla001488	Cla012054	0.0642375
Cla001488	Cla012791	0.12516
Cla001488	cla006648	0.131067
Cla001488	Cla013400	0.0474929
Cla001488	Cla013437	0.168809
Cla001488	Cla013911	0.0877294
Cla001488	Cla014168	0.0629657
Cla001488	cla009966	0.14611
Cla001488	Cla015155	0.148826
Cla001488	Cla015301	0.118964
Cla001488	Cla015462	0.0915718
Cla001488	Cla015559	0.146727
Cla001488	Cla015582	0.0748568
Cla001488	Cla015795	0.16543
Cla001488	Cla015834	0.08048
Cla001488	cla004120	0.187418
Cla001488	Cla016085	0.131216
Cla001488	Cla016207	0.0920165
Cla001488	Cla016274	0.178667
Cla001488	Cla016965	0.0886759
Cla001488	Cla016969	0.0890816
Cla001488	Cla017045	0.0553778
Cla001488	Cla017181	0.115064
Cla001488	Cla017197	0.0469322
Cla001488	Cla017345	0.185226
Cla001488	Cla017597	0.171561
Cla001488	Cla018300	0.192187
Cla001488	Cla018429	0.0604813
Cla001488	Cla018434	0.0612
Cla001488	Cla018882	0.0627664
Cla001488	Cla018964	0.102713
Cla001488	Cla019064	0.139479
Cla001488	Cla019159	0.0971103
Cla001488	Cla019332	0.142645
Cla001488	Cla019419	0.0820883
Cla001488	Cla019807	0.199676
Cla001488	Cla020087	0.157863
Cla001488	Cla006648	0.0991764
Cla001488	Cla020935	0.0750881
Cla001488	Cla021340	0.129703
Cla001488	Cla021380	0.0573835
Cla001488	Cla021531	0.0945122
Cla001488	Cla021719	0.165976
Cla001488	Cla022202	0.0710064
Cla001488	Cla022216	0.165942
Cla001488	Cla022439	0.074257
Cla001488	Cla022464	0.128006
Cla001488	Cla022512	0.153153
Cla001488	Cla022531	0.131989
Cla001488	Cla022688	0.176339
Cla001488	Cla023168	0.100142
Cla001488	Cla023286	0.197499
Cla001488	Cla023332	0.115363
Cla001488	Cla023402	0.0772576
Cla001488	Watermelon_newGene_1374	0.212487
Cla001488	Watermelon_newGene_1406	0.063097
Cla001488	Watermelon_newGene_152	0.129712
Cla001488	Watermelon_newGene_1592	0.0490587
Cla001488	Watermelon_newGene_1623	0.0771769
Cla001488	Watermelon_newGene_1835	0.0670355
Cla001488	Watermelon_newGene_1885	0.0572858
Cla001488	Watermelon_newGene_1890	0.149382
Cla001488	Watermelon_newGene_207	0.11885
Cla001488	Watermelon_newGene_2132	0.0821504
Cla001488	Watermelon_newGene_2373	0.0841039
Cla001488	Watermelon_newGene_2411	0.19416
Cla001488	Watermelon_newGene_448	0.154038
Cla001488	Watermelon_newGene_727	0.207717
Cla001736	Cla001947	0.125651
Cla001736	Cla002148	0.0931785
Cla001736	Cla002228	0.0834875
Cla001736	Cla002256	0.0785017
Cla001736	Cla002316	0.0852738
Cla001736	Cla002331	0.0926627
Cla001736	Cla002407	0.085332
Cla001736	Cla002929	0.109204
Cla001736	Cla002982	0.160538
Cla001736	Cla003338	0.150976
Cla001736	Cla003587	0.05471
Cla001736	Cla003663	0.143053
Cla001736	Cla003767	0.140882
Cla001736	Cla003882	0.0703045
Cla001736	Cla003950	0.080164
Cla001736	Cla004120	0.153953
Cla001736	Cla004386	0.103938
Cla001736	Cla004964	0.0990077
Cla001736	Cla005128	0.134232
Cla001736	Cla005319	0.0874374
Cla001736	Cla005630	0.0766869
Cla001736	Cla005779	0.11479
Cla001736	Cla005837	0.0789208
Cla001736	Cla006119	0.121768
Cla001736	Cla006178	0.0893293
Cla001736	Cla006208	0.078632
Cla001736	Cla006648	0.158916
Cla001736	Cla006887	0.0614358
Cla001736	Cla007523	0.140438
Cla001736	Cla007562	0.152916
Cla001736	Cla007706	0.198283
Cla001736	Cla007768	0.0781655
Cla001736	Cla007782	0.147501
Cla001736	Cla007828	0.164867
Cla001736	Cla007910	0.139536
Cla001736	Cla008060	0.14415
Cla001736	Cla008081	0.120754
Cla001736	Cla008483	0.0745797
Cla001736	Cla008776	0.051563
Cla001736	Cla009966	0.120605
Cla001736	Cla008966	0.120083
Cla001736	Cla009079	0.0775491
Cla001736	Cla009293	0.114169
Cla001736	Cla009458	0.0596449
Cla001736	Cla009879	0.131736
Cla001736	Cla009966	0.0684522
Cla001736	Cla010180	0.189773
Cla001736	Cla010746	0.179543
Cla001736	Cla010759	0.170282
Cla001736	Cla010836	0.118909
Cla001736	Cla010945	0.11119
Cla001736	Cla012028	0.0644205
Cla001736	Cla012054	0.0780604
Cla001736	Cla012493	0.0690643
Cla001736	Cla012791	0.0793997
Cla001736	cla006648	0.108213
Cla001736	Cla013437	0.104467
Cla001736	Cla014168	0.100892
Cla001736	cla009966	0.108975
Cla001736	Cla015155	0.14407
Cla001736	Cla015462	0.0728574
Cla001736	Cla015559	0.0881568
Cla001736	Cla015795	0.0966509
Cla001736	Cla015834	0.0866332
Cla001736	cla004120	0.139044
Cla001736	Cla016085	0.147443
Cla001736	Cla016207	0.084276
Cla001736	Cla016274	0.088975
Cla001736	Cla016965	0.0421817
Cla001736	Cla016969	0.134311
Cla001736	Cla017045	0.112993
Cla001736	Cla017181	0.114371
Cla001736	Cla017197	0.0868322
Cla001736	Cla017345	0.101418
Cla001736	Cla017597	0.114439
Cla001736	Cla018300	0.0888049
Cla001736	Cla018429	0.0461173
Cla001736	Cla018434	0.117112
Cla001736	Cla018882	0.143773
Cla001736	Cla018964	0.106196
Cla001736	Cla019064	0.0782085
Cla001736	Cla019159	0.115146
Cla001736	Cla019332	0.152984
Cla001736	Cla019419	0.0813764
Cla001736	Cla019807	0.121271
Cla001736	Cla020087	0.112982
Cla001736	Cla006648	0.10619
Cla001736	Cla020935	0.062914
Cla001736	Cla021340	0.0575818
Cla001736	Cla021380	0.0759734
Cla001736	Cla021531	0.155878
Cla001736	Cla021719	0.134141
Cla001736	Cla022202	0.12828
Cla001736	Cla022216	0.0675884
Cla001736	Cla022439	0.16282
Cla001736	Cla022464	0.0852799
Cla001736	Cla022512	0.0511059
Cla001736	Cla022531	0.173607
Cla001736	Cla022688	0.11137
Cla001736	Cla023168	0.117984
Cla001736	Cla023286	0.13604
Cla001736	Cla023332	0.113709
Cla001736	Watermelon_newGene_1374	0.148071
Cla001736	Watermelon_newGene_152	0.079182
Cla001736	Watermelon_newGene_1592	0.0534176
Cla001736	Watermelon_newGene_1623	0.093594
Cla001736	Watermelon_newGene_1835	0.0766755
Cla001736	Watermelon_newGene_1885	0.108376
Cla001736	Watermelon_newGene_1890	0.123488
Cla001736	Watermelon_newGene_207	0.160691
Cla001736	Watermelon_newGene_2373	0.0863037
Cla001736	Watermelon_newGene_2392	0.0793586
Cla001736	Watermelon_newGene_2411	0.119
Cla001736	Watermelon_newGene_448	0.14833
Cla001736	Watermelon_newGene_727	0.0665239
Cla001852	Cla003288	0.108122
Cla001852	Cla006887	0.0578326
Cla001852	Cla009458	0.0400407
Cla001852	Cla009805	0.122794
Cla001852	Cla009966	0.0608203
Cla001852	Cla010530	0.0682101
Cla001852	Cla011090	0.108024
Cla001852	Cla012028	0.0451515
Cla001852	Cla013400	0.0677497
Cla001852	Cla013911	0.0487361
Cla001852	Cla017197	0.0452451
Cla001852	Cla020087	0.0461131
Cla001852	Cla023402	0.0455075
Cla001852	Watermelon_newGene_1406	0.0484528
Cla001852	Watermelon_newGene_1592	0.101789
Cla001852	Watermelon_newGene_2132	0.0440685
Cla001852	Watermelon_newGene_2392	0.0463131
Cla001947	Cla002148	0.0742399
Cla001947	Cla002228	0.0528028
Cla001947	Cla002316	0.0401276
Cla001947	Cla002331	0.0411028
Cla001947	Cla002407	0.096003
Cla001947	Cla002929	0.0603157
Cla001947	Cla002982	0.100364
Cla001947	Cla003338	0.0667325
Cla001947	Cla003663	0.0934005
Cla001947	Cla003767	0.0492216
Cla001947	Cla003882	0.0643603
Cla001947	Cla004120	0.0962129
Cla001947	Cla004964	0.0631641
Cla001947	Cla005128	0.0552137
Cla001947	Cla005630	0.0618975
Cla001947	Cla005779	0.069597
Cla001947	Cla005837	0.0461869
Cla001947	Cla006119	0.0431028
Cla001947	Cla006648	0.0827809
Cla001947	Cla007523	0.10932
Cla001947	Cla007562	0.103816
Cla001947	Cla007706	0.129177
Cla001947	Cla007768	0.0469099
Cla001947	Cla007782	0.0959201
Cla001947	Cla007828	0.107249
Cla001947	Cla007910	0.105169
Cla001947	Cla008060	0.0943798
Cla001947	Cla008081	0.0497551
Cla001947	Cla008483	0.0506221
Cla001947	Cla009966	0.0520568
Cla001947	Cla008966	0.0461881
Cla001947	Cla009079	0.0590594
Cla001947	Cla009293	0.0956121
Cla001947	Cla009879	0.0735134
Cla001947	Cla010180	0.147387
Cla001947	Cla010746	0.0748225
Cla001947	Cla010759	0.0632539
Cla001947	Cla010945	0.0702966
Cla001947	Cla012054	0.0765072
Cla001947	Cla012493	0.0475218
Cla001947	Cla012791	0.0617889
Cla001947	cla006648	0.0418827
Cla001947	Cla013437	0.0410495
Cla001947	Cla014168	0.0499621
Cla001947	cla009966	0.104683
Cla001947	Cla015155	0.0815531
Cla001947	cla004120	0.0894243
Cla001947	Cla016085	0.0512349
Cla001947	Cla016969	0.163421
Cla001947	Cla017045	0.147405
Cla001947	Cla017197	0.0422228
Cla001947	Cla017345	0.0801335
Cla001947	Cla017597	0.0409367
Cla001947	Cla018300	0.0473775
Cla001947	Cla018434	0.101987
Cla001947	Cla018882	0.142238
Cla001947	Cla018964	0.0640724
Cla001947	Cla019159	0.12198
Cla001947	Cla019332	0.123324
Cla001947	Cla019419	0.0645965
Cla001947	Cla019807	0.0808807
Cla001947	Cla006648	0.0504271
Cla001947	Cla021531	0.143987
Cla001947	Cla021719	0.0968487
Cla001947	Cla022202	0.169291
Cla001947	Cla022439	0.188338
Cla001947	Cla022531	0.0728992
Cla001947	Cla023168	0.0939208
Cla001947	Cla023286	0.0846789
Cla001947	Cla023332	0.149152
Cla001947	Watermelon_newGene_1374	0.0775774
Cla001947	Watermelon_newGene_1623	0.0422163
Cla001947	Watermelon_newGene_1835	0.0504817
Cla001947	Watermelon_newGene_1885	0.0532305
Cla001947	Watermelon_newGene_1890	0.0472183
Cla001947	Watermelon_newGene_207	0.105823
Cla001947	Watermelon_newGene_2392	0.0429722
Cla001947	Watermelon_newGene_2411	0.0622289
Cla001947	Watermelon_newGene_448	0.079211
Cla002148	Cla002228	0.223242
Cla002148	Cla002316	0.140477
Cla002148	Cla002331	0.0664681
Cla002148	Cla002407	0.13935
Cla002148	Cla002929	0.0661944
Cla002148	Cla002982	0.122244
Cla002148	Cla003288	0.0737115
Cla002148	Cla003338	0.0676179
Cla002148	Cla003587	0.0574084
Cla002148	Cla003663	0.0664341
Cla002148	Cla003767	0.123744
Cla002148	Cla003882	0.184918
Cla002148	Cla004120	0.153492
Cla002148	Cla004386	0.100628
Cla002148	Cla004964	0.104421
Cla002148	Cla005128	0.11653
Cla002148	Cla005192	0.0817385
Cla002148	Cla005630	0.212059
Cla002148	Cla005779	0.207145
Cla002148	Cla005837	0.0976104
Cla002148	Cla006119	0.0528231
Cla002148	Cla006178	0.0713298
Cla002148	Cla006648	0.100436
Cla002148	Cla006887	0.0997086
Cla002148	Cla007523	0.175225
Cla002148	Cla007562	0.0543701
Cla002148	Cla007706	0.118073
Cla002148	Cla007768	0.0943223
Cla002148	Cla007782	0.11978
Cla002148	Cla007828	0.123151
Cla002148	Cla007910	0.0548214
Cla002148	Cla008060	0.159349
Cla002148	Cla008081	0.121987
Cla002148	Cla008483	0.224855
Cla002148	Cla009966	0.159716
Cla002148	Cla008966	0.0470952
Cla002148	Cla009079	0.171749
Cla002148	Cla009293	0.19907
Cla002148	Cla009458	0.0997662
Cla002148	Cla009805	0.0640374
Cla002148	Cla009879	0.147378
Cla002148	Cla009966	0.0806994
Cla002148	Cla010180	0.144342
Cla002148	Cla010530	0.058738
Cla002148	Cla010746	0.0707161
Cla002148	Cla010759	0.0545901
Cla002148	Cla010836	0.0901444
Cla002148	Cla010945	0.0653927
Cla002148	Cla012028	0.143823
Cla002148	Cla012054	0.133062
Cla002148	Cla012493	0.182585
Cla002148	Cla012791	0.101155
Cla002148	cla006648	0.0618055
Cla002148	Cla013400	0.0669397
Cla002148	Cla013437	0.0545136
Cla002148	Cla013911	0.0787798
Cla002148	Cla014168	0.16743
Cla002148	cla009966	0.102523
Cla002148	Cla015155	0.0582316
Cla002148	Cla015301	0.0710112
Cla002148	Cla015559	0.0751221
Cla002148	Cla015795	0.0520318
Cla002148	cla004120	0.0876368
Cla002148	Cla016085	0.0727366
Cla002148	Cla016274	0.0409271
Cla002148	Cla016965	0.102001
Cla002148	Cla016969	0.0710135
Cla002148	Cla017045	0.0817002
Cla002148	Cla017181	0.0748447
Cla002148	Cla017197	0.208474
Cla002148	Cla017345	0.0823119
Cla002148	Cla017597	0.0502711
Cla002148	Cla018300	0.0852789
Cla002148	Cla018429	0.0902181
Cla002148	Cla018434	0.200991
Cla002148	Cla018882	0.103875
Cla002148	Cla018964	0.156201
Cla002148	Cla019064	0.0790928
Cla002148	Cla019159	0.0425664
Cla002148	Cla019332	0.105882
Cla002148	Cla019419	0.187484
Cla002148	Cla019807	0.0462939
Cla002148	Cla020087	0.131131
Cla002148	Cla006648	0.193367
Cla002148	Cla021340	0.045906
Cla002148	Cla021531	0.171233
Cla002148	Cla021719	0.139097
Cla002148	Cla022202	0.0809638
Cla002148	Cla022216	0.0402968
Cla002148	Cla022439	0.0875852
Cla002148	Cla022531	0.0567462
Cla002148	Cla022688	0.041219
Cla002148	Cla023168	0.129454
Cla002148	Cla023286	0.133857
Cla002148	Cla023332	0.0611015
Cla002148	Cla023402	0.122617
Cla002148	Watermelon_newGene_1374	0.106378
Cla002148	Watermelon_newGene_1406	0.0952288
Cla002148	Watermelon_newGene_152	0.0552654
Cla002148	Watermelon_newGene_1592	0.119226
Cla002148	Watermelon_newGene_1623	0.165902
Cla002148	Watermelon_newGene_1835	0.203131
Cla002148	Watermelon_newGene_1885	0.198783
Cla002148	Watermelon_newGene_1890	0.0647125
Cla002148	Watermelon_newGene_207	0.142258
Cla002148	Watermelon_newGene_2132	0.0552288
Cla002148	Watermelon_newGene_2373	0.0411724
Cla002148	Watermelon_newGene_2392	0.199122
Cla002148	Watermelon_newGene_2411	0.0512705
Cla002148	Watermelon_newGene_448	0.107306
Cla002148	Watermelon_newGene_727	0.0589725
Cla002228	Cla002316	0.144601
Cla002228	Cla002331	0.056388
Cla002228	Cla002407	0.115648
Cla002228	Cla002929	0.0504915
Cla002228	Cla002982	0.107
Cla002228	Cla003288	0.0989302
Cla002228	Cla003338	0.0569482
Cla002228	Cla003587	0.0488896
Cla002228	Cla003663	0.0608881
Cla002228	Cla003767	0.134292
Cla002228	Cla003882	0.191748
Cla002228	Cla004120	0.133515
Cla002228	Cla004386	0.1089
Cla002228	Cla004964	0.106658
Cla002228	Cla005128	0.111569
Cla002228	Cla005192	0.103695
Cla002228	Cla005630	0.191175
Cla002228	Cla005779	0.196104
Cla002228	Cla005837	0.102871
Cla002228	Cla006119	0.0473804
Cla002228	Cla006178	0.0755
Cla002228	Cla006648	0.0853235
Cla002228	Cla006887	0.145822
Cla002228	Cla007523	0.167155
Cla002228	Cla007706	0.0902862
Cla002228	Cla007768	0.0762504
Cla002228	Cla007782	0.0977432
Cla002228	Cla007828	0.113941
Cla002228	Cla007910	0.040481
Cla002228	Cla008060	0.151219
Cla002228	Cla008081	0.127454
Cla002228	Cla008483	0.230872
Cla002228	Cla008776	0.0414044
Cla002228	Cla009966	0.166742
Cla002228	Cla009079	0.176484
Cla002228	Cla009293	0.178427
Cla002228	Cla009458	0.143837
Cla002228	Cla009805	0.0952423
Cla002228	Cla009879	0.158845
Cla002228	Cla009966	0.108598
Cla002228	Cla010180	0.125801
Cla002228	Cla010530	0.0975561
Cla002228	Cla010746	0.056225
Cla002228	Cla010759	0.0450305
Cla002228	Cla010836	0.10901
Cla002228	Cla010945	0.0530803
Cla002228	Cla011090	0.0435349
Cla002228	Cla012028	0.189954
Cla002228	Cla012054	0.132016
Cla002228	Cla012493	0.178626
Cla002228	Cla012791	0.0828387
Cla002228	cla006648	0.0664822
Cla002228	Cla013400	0.0895817
Cla002228	Cla013437	0.0473418
Cla002228	Cla013911	0.104523
Cla002228	Cla014168	0.184175
Cla002228	cla009966	0.0858138
Cla002228	Cla015155	0.046083
Cla002228	Cla015301	0.0924835
Cla002228	Cla015559	0.0918691
Cla002228	Cla015582	0.0526395
Cla002228	Cla015795	0.0510042
Cla002228	cla004120	0.0690781
Cla002228	Cla016085	0.0724992
Cla002228	Cla016207	0.0400256
Cla002228	Cla016965	0.136298
Cla002228	Cla016969	0.0498931
Cla002228	Cla017045	0.0624477
Cla002228	Cla017181	0.0867611
Cla002228	Cla017197	0.216074
Cla002228	Cla017345	0.0622489
Cla002228	Cla017597	0.0434421
Cla002228	Cla018300	0.080594
Cla002228	Cla018429	0.128417
Cla002228	Cla018434	0.189199
Cla002228	Cla018882	0.0933446
Cla002228	Cla018964	0.17506
Cla002228	Cla019064	0.0960977
Cla002228	Cla019332	0.0789372
Cla002228	Cla019419	0.18864
Cla002228	Cla020087	0.145187
Cla002228	Cla006648	0.221328
Cla002228	Cla021340	0.056149
Cla002228	Cla021531	0.157733
Cla002228	Cla021719	0.12944
Cla002228	Cla022202	0.060003
Cla002228	Cla022216	0.0428865
Cla002228	Cla022439	0.0605965
Cla002228	Cla022512	0.0432785
Cla002228	Cla022531	0.0459223
Cla002228	Cla023168	0.132114
Cla002228	Cla023286	0.115073
Cla002228	Cla023402	0.154418
Cla002228	Watermelon_newGene_1374	0.0852915
Cla002228	Watermelon_newGene_1406	0.127578
Cla002228	Watermelon_newGene_152	0.066318
Cla002228	Watermelon_newGene_1592	0.145044
Cla002228	Watermelon_newGene_1623	0.203252
Cla002228	Watermelon_newGene_1835	0.21933
Cla002228	Watermelon_newGene_1885	0.20448
Cla002228	Watermelon_newGene_1890	0.0654495
Cla002228	Watermelon_newGene_207	0.135715
Cla002228	Watermelon_newGene_2132	0.0661375
Cla002228	Watermelon_newGene_2373	0.0457137
Cla002228	Watermelon_newGene_2392	0.214049
Cla002228	Watermelon_newGene_2411	0.0411387
Cla002228	Watermelon_newGene_448	0.0988333
Cla002228	Watermelon_newGene_727	0.0529324
Cla002256	Cla002331	0.107429
Cla002256	Cla002407	0.0680782
Cla002256	Cla002929	0.0771799
Cla002256	Cla002982	0.067223
Cla002256	Cla003338	0.185327
Cla002256	Cla003767	0.128089
Cla002256	Cla003950	0.0686814
Cla002256	Cla004120	0.0613728
Cla002256	Cla004386	0.11419
Cla002256	Cla004964	0.0905796
Cla002256	Cla005128	0.0823801
Cla002256	Cla005192	0.0565866
Cla002256	Cla005319	0.184495
Cla002256	Cla005837	0.0622869
Cla002256	Cla006119	0.190035
Cla002256	Cla006178	0.103747
Cla002256	Cla006208	0.206877
Cla002256	Cla006648	0.120375
Cla002256	Cla006887	0.0514272
Cla002256	Cla007562	0.153115
Cla002256	Cla007706	0.0653506
Cla002256	Cla007768	0.0423794
Cla002256	Cla007782	0.0929015
Cla002256	Cla007828	0.101824
Cla002256	Cla007910	0.138112
Cla002256	Cla008060	0.0401902
Cla002256	Cla008081	0.128338
Cla002256	Cla008776	0.170996
Cla002256	Cla009966	0.0777425
Cla002256	Cla008966	0.138695
Cla002256	Cla009458	0.0550319
Cla002256	Cla009879	0.0935048
Cla002256	Cla009966	0.097246
Cla002256	Cla010180	0.068917
Cla002256	Cla010746	0.140456
Cla002256	Cla010759	0.154936
Cla002256	Cla010836	0.134391
Cla002256	Cla010945	0.119066
Cla002256	Cla012054	0.0711255
Cla002256	cla006648	0.107682
Cla002256	Cla013437	0.0968037
Cla002256	Cla013911	0.0654492
Cla002256	Cla014168	0.0512231
Cla002256	cla009966	0.0546376
Cla002256	Cla015155	0.170153
Cla002256	Cla015301	0.0428807
Cla002256	Cla015462	0.206703
Cla002256	Cla015559	0.107028
Cla002256	Cla015582	0.0624168
Cla002256	Cla015795	0.138831
Cla002256	Cla015834	0.207176
Cla002256	cla004120	0.0759811
Cla002256	Cla016085	0.175897
Cla002256	Cla016207	0.176354
Cla002256	Cla016274	0.156587
Cla002256	Cla016965	0.0646623
Cla002256	Cla016969	0.0775234
Cla002256	Cla017181	0.162313
Cla002256	Cla017345	0.0733192
Cla002256	Cla017597	0.14033
Cla002256	Cla018300	0.0599075
Cla002256	Cla018429	0.0720843
Cla002256	Cla018882	0.0460608
Cla002256	Cla018964	0.0509483
Cla002256	Cla019064	0.149813
Cla002256	Cla019159	0.0924393
Cla002256	Cla019807	0.0951316
Cla002256	Cla020087	0.0887035
Cla002256	Cla006648	0.0584113
Cla002256	Cla020935	0.211144
Cla002256	Cla021340	0.103822
Cla002256	Cla021380	0.181481
Cla002256	Cla021531	0.0556803
Cla002256	Cla021719	0.0779205
Cla002256	Cla022202	0.0495699
Cla002256	Cla022216	0.136718
Cla002256	Cla022439	0.0695309
Cla002256	Cla022464	0.19369
Cla002256	Cla022512	0.108321
Cla002256	Cla022531	0.154018
Cla002256	Cla022688	0.124367
Cla002256	Cla023168	0.0649764
Cla002256	Cla023286	0.0837652
Cla002256	Watermelon_newGene_1374	0.067369
Cla002256	Watermelon_newGene_152	0.153831
Cla002256	Watermelon_newGene_1623	0.0593214
Cla002256	Watermelon_newGene_1890	0.174173
Cla002256	Watermelon_newGene_207	0.0714024
Cla002256	Watermelon_newGene_2373	0.18798
Cla002256	Watermelon_newGene_2411	0.118192
Cla002256	Watermelon_newGene_448	0.156362
Cla002256	Watermelon_newGene_727	0.0804245
Cla002316	Cla002407	0.0600291
Cla002316	Cla002982	0.0899031
Cla002316	Cla003288	0.0805486
Cla002316	Cla003338	0.0582243
Cla002316	Cla003587	0.0432517
Cla002316	Cla003767	0.113786
Cla002316	Cla003882	0.137381
Cla002316	Cla004120	0.0910567
Cla002316	Cla004386	0.0899845
Cla002316	Cla005128	0.0857798
Cla002316	Cla005630	0.154152
Cla002316	Cla005779	0.184242
Cla002316	Cla006119	0.0405923
Cla002316	Cla006178	0.0843577
Cla002316	Cla006648	0.0563956
Cla002316	Cla006887	0.0503588
Cla002316	Cla007523	0.107564
Cla002316	Cla007706	0.0804512
Cla002316	Cla007768	0.0902594
Cla002316	Cla007782	0.0909515
Cla002316	Cla007828	0.0811846
Cla002316	Cla008060	0.143833
Cla002316	Cla008081	0.0990789
Cla002316	Cla008483	0.158488
Cla002316	Cla009966	0.122643
Cla002316	Cla008966	0.0401654
Cla002316	Cla009079	0.115026
Cla002316	Cla009293	0.161589
Cla002316	Cla009805	0.0668679
Cla002316	Cla009879	0.101443
Cla002316	Cla009966	0.0416453
Cla002316	Cla010180	0.0994078
Cla002316	Cla010746	0.0623567
Cla002316	Cla010759	0.0521153
Cla002316	Cla010836	0.0793351
Cla002316	Cla010945	0.0487315
Cla002316	Cla012028	0.11524
Cla002316	Cla012493	0.149322
Cla002316	Cla012791	0.0716874
Cla002316	Cla013911	0.0602404
Cla002316	Cla014168	0.116779
Cla002316	cla009966	0.0527782
Cla002316	Cla015559	0.0688028
Cla002316	Cla015795	0.0798823
Cla002316	cla004120	0.0407922
Cla002316	Cla016085	0.0771955
Cla002316	Cla016207	0.042212
Cla002316	Cla016965	0.0412647
Cla002316	Cla017181	0.0581408
Cla002316	Cla017197	0.187635
Cla002316	Cla017345	0.0454185
Cla002316	Cla018300	0.044077
Cla002316	Cla018434	0.122829
Cla002316	Cla018964	0.0564589
Cla002316	Cla019064	0.0423762
Cla002316	Cla019332	0.066672
Cla002316	Cla019419	0.125696
Cla002316	Cla020087	0.118999
Cla002316	Cla006648	0.113997
Cla002316	Cla021531	0.0998688
Cla002316	Cla021719	0.0798537
Cla002316	Cla022439	0.044758
Cla002316	Cla022512	0.0429753
Cla002316	Cla022531	0.0547569
Cla002316	Cla022688	0.0575347
Cla002316	Cla023168	0.0461869
Cla002316	Cla023286	0.0878323
Cla002316	Cla023402	0.0641534
Cla002316	Watermelon_newGene_1374	0.0702105
Cla002316	Watermelon_newGene_1406	0.0470159
Cla002316	Watermelon_newGene_1592	0.100637
Cla002316	Watermelon_newGene_1623	0.0885641
Cla002316	Watermelon_newGene_1835	0.120217
Cla002316	Watermelon_newGene_1885	0.168868
Cla002316	Watermelon_newGene_1890	0.0599648
Cla002316	Watermelon_newGene_207	0.0735248
Cla002316	Watermelon_newGene_2132	0.0447744
Cla002316	Watermelon_newGene_2392	0.152833
Cla002316	Watermelon_newGene_448	0.0664362
Cla002331	Cla002407	0.0958312
Cla002331	Cla002929	0.205026
Cla002331	Cla002982	0.12639
Cla002331	Cla003338	0.127275
Cla002331	Cla003587	0.130195
Cla002331	Cla003663	0.0788715
Cla002331	Cla003767	0.155966
Cla002331	Cla003950	0.133093
Cla002331	Cla004120	0.16381
Cla002331	Cla004386	0.17724
Cla002331	Cla004964	0.184802
Cla002331	Cla005128	0.177028
Cla002331	Cla005192	0.161491
Cla002331	Cla005319	0.0832464
Cla002331	Cla005630	0.0449716
Cla002331	Cla005779	0.0524613
Cla002331	Cla005837	0.172643
Cla002331	Cla006119	0.15753
Cla002331	Cla006178	0.147396
Cla002331	Cla006208	0.135035
Cla002331	Cla006648	0.199604
Cla002331	Cla006887	0.0947949
Cla002331	Cla007523	0.0940311
Cla002331	Cla007562	0.197
Cla002331	Cla007706	0.162036
Cla002331	Cla007768	0.0960152
Cla002331	Cla007782	0.131342
Cla002331	Cla007828	0.083492
Cla002331	Cla007910	0.18029
Cla002331	Cla008060	0.0499366
Cla002331	Cla008081	0.100528
Cla002331	Cla008776	0.0852623
Cla002331	Cla009966	0.163997
Cla002331	Cla008966	0.144993
Cla002331	Cla009079	0.0444906
Cla002331	Cla009458	0.115593
Cla002331	Cla009879	0.0912356
Cla002331	Cla009966	0.14517
Cla002331	Cla010180	0.0859048
Cla002331	Cla010530	0.0640181
Cla002331	Cla010746	0.195061
Cla002331	Cla010759	0.165122
Cla002331	Cla010836	0.120903
Cla002331	Cla010945	0.11719
Cla002331	Cla012028	0.085503
Cla002331	Cla012054	0.0940284
Cla002331	Cla012791	0.0740764
Cla002331	cla006648	0.163656
Cla002331	Cla013400	0.0683138
Cla002331	Cla013437	0.193181
Cla002331	Cla013911	0.111356
Cla002331	Cla014168	0.0660621
Cla002331	cla009966	0.127095
Cla002331	Cla015155	0.180191
Cla002331	Cla015301	0.165342
Cla002331	Cla015462	0.113256
Cla002331	Cla015559	0.141135
Cla002331	Cla015582	0.13483
Cla002331	Cla015795	0.116431
Cla002331	Cla015834	0.0836335
Cla002331	cla004120	0.20851
Cla002331	Cla016085	0.119278
Cla002331	Cla016207	0.0926692
Cla002331	Cla016274	0.171575
Cla002331	Cla016965	0.144275
Cla002331	Cla016969	0.0849523
Cla002331	Cla017045	0.0456026
Cla002331	Cla017181	0.132957
Cla002331	Cla017197	0.048943
Cla002331	Cla017345	0.139555
Cla002331	Cla017597	0.202082
Cla002331	Cla018300	0.203049
Cla002331	Cla018429	0.108768
Cla002331	Cla018434	0.0575399
Cla002331	Cla018882	0.0692902
Cla002331	Cla018964	0.131214
Cla002331	Cla019064	0.18407
Cla002331	Cla019159	0.0844857
Cla002331	Cla019332	0.11725
Cla002331	Cla019419	0.0702482
Cla002331	Cla019807	0.186287
Cla002331	Cla020087	0.143067
Cla002331	Cla006648	0.117081
Cla002331	Cla020935	0.0864887
Cla002331	Cla021340	0.190916
Cla002331	Cla021380	0.0570145
Cla002331	Cla021531	0.091165
Cla002331	Cla021719	0.156585
Cla002331	Cla022202	0.066542
Cla002331	Cla022216	0.156089
Cla002331	Cla022439	0.0741706
Cla002331	Cla022464	0.113766
Cla002331	Cla022512	0.132069
Cla002331	Cla022531	0.132092
Cla002331	Cla022688	0.13426
Cla002331	Cla023168	0.127505
Cla002331	Cla023286	0.151117
Cla002331	Cla023332	0.100388
Cla002331	Cla023402	0.100218
Cla002331	Watermelon_newGene_1374	0.206277
Cla002331	Watermelon_newGene_1406	0.09147
Cla002331	Watermelon_newGene_152	0.176322
Cla002331	Watermelon_newGene_1592	0.0463336
Cla002331	Watermelon_newGene_1623	0.101984
Cla002331	Watermelon_newGene_1835	0.0720479
Cla002331	Watermelon_newGene_1885	0.0578714
Cla002331	Watermelon_newGene_1890	0.140405
Cla002331	Watermelon_newGene_207	0.13098
Cla002331	Watermelon_newGene_2132	0.0931874
Cla002331	Watermelon_newGene_2373	0.106682
Cla002331	Watermelon_newGene_2411	0.235912
Cla002331	Watermelon_newGene_448	0.153743
Cla002331	Watermelon_newGene_727	0.207064
Cla002407	Cla002929	0.0898299
Cla002407	Cla002982	0.11873
Cla002407	Cla003338	0.108132
Cla002407	Cla003587	0.0793373
Cla002407	Cla003767	0.110705
Cla002407	Cla003882	0.120816
Cla002407	Cla004120	0.133913
Cla002407	Cla004386	0.0955664
Cla002407	Cla004964	0.117664
Cla002407	Cla005128	0.0994593
Cla002407	Cla005319	0.0702276
Cla002407	Cla005630	0.103678
Cla002407	Cla005779	0.103269
Cla002407	Cla005837	0.0906479
Cla002407	Cla006119	0.0839607
Cla002407	Cla006178	0.0585024
Cla002407	Cla006208	0.0674706
Cla002407	Cla006648	0.127393
Cla002407	Cla007523	0.105558
Cla002407	Cla007562	0.129103
Cla002407	Cla007706	0.116216
Cla002407	Cla007768	0.073386
Cla002407	Cla007782	0.129842
Cla002407	Cla007828	0.132535
Cla002407	Cla007910	0.119343
Cla002407	Cla008060	0.0939052
Cla002407	Cla008081	0.109487
Cla002407	Cla008483	0.0994224
Cla002407	Cla009966	0.13526
Cla002407	Cla008966	0.0741322
Cla002407	Cla009079	0.143372
Cla002407	Cla009293	0.102197
Cla002407	Cla009879	0.139997
Cla002407	Cla010180	0.137667
Cla002407	Cla010746	0.0954841
Cla002407	Cla010759	0.0729699
Cla002407	Cla010836	0.068996
Cla002407	Cla010945	0.0529049
Cla002407	Cla012028	0.0716022
Cla002407	Cla012054	0.147768
Cla002407	Cla012493	0.0849412
Cla002407	Cla012791	0.0839451
Cla002407	cla006648	0.0554978
Cla002407	Cla013437	0.0603706
Cla002407	Cla013911	0.0450597
Cla002407	Cla014168	0.0931723
Cla002407	cla009966	0.151054
Cla002407	Cla015155	0.120344
Cla002407	Cla015462	0.0582473
Cla002407	Cla015559	0.051466
Cla002407	Cla015795	0.0434461
Cla002407	Cla015834	0.0804844
Cla002407	cla004120	0.114839
Cla002407	Cla016085	0.0829731
Cla002407	Cla016274	0.0836751
Cla002407	Cla016965	0.053016
Cla002407	Cla016969	0.139861
Cla002407	Cla017181	0.0804775
Cla002407	Cla017197	0.096624
Cla002407	Cla017345	0.130818
Cla002407	Cla017597	0.0722885
Cla002407	Cla018300	0.086163
Cla002407	Cla018429	0.042875
Cla002407	Cla018434	0.135288
Cla002407	Cla018882	0.0724292
Cla002407	Cla018964	0.104273
Cla002407	Cla019064	0.0774409
Cla002407	Cla019159	0.103481
Cla002407	Cla019332	0.0875979
Cla002407	Cla019419	0.132688
Cla002407	Cla019807	0.0973954
Cla002407	Cla020087	0.0791667
Cla002407	Cla006648	0.128694
Cla002407	Cla020935	0.0841694
Cla002407	Cla021380	0.0414487
Cla002407	Cla021531	0.173247
Cla002407	Cla021719	0.168569
Cla002407	Cla022202	0.0975245
Cla002407	Cla022216	0.0561084
Cla002407	Cla022439	0.137561
Cla002407	Cla022464	0.0537495
Cla002407	Cla022531	0.0754731
Cla002407	Cla022688	0.0533033
Cla002407	Cla023168	0.12842
Cla002407	Cla023286	0.1465
Cla002407	Cla023332	0.0890126
Cla002407	Cla023402	0.0580214
Cla002407	Watermelon_newGene_1374	0.112319
Cla002407	Watermelon_newGene_152	0.060721
Cla002407	Watermelon_newGene_1623	0.109405
Cla002407	Watermelon_newGene_1835	0.104491
Cla002407	Watermelon_newGene_1885	0.109439
Cla002407	Watermelon_newGene_1890	0.0935745
Cla002407	Watermelon_newGene_207	0.121172
Cla002407	Watermelon_newGene_2373	0.0585892
Cla002407	Watermelon_newGene_2392	0.0809358
Cla002407	Watermelon_newGene_2411	0.0850286
Cla002407	Watermelon_newGene_448	0.122704
Cla002407	Watermelon_newGene_727	0.0823459
Cla002929	Cla002982	0.131384
Cla002929	Cla003338	0.107034
Cla002929	Cla003587	0.13695
Cla002929	Cla003663	0.114691
Cla002929	Cla003767	0.129842
Cla002929	Cla003950	0.131097
Cla002929	Cla004120	0.172965
Cla002929	Cla004386	0.144903
Cla002929	Cla004964	0.171379
Cla002929	Cla005128	0.165593
Cla002929	Cla005192	0.12486
Cla002929	Cla005319	0.0588047
Cla002929	Cla005630	0.047853
Cla002929	Cla005779	0.0514921
Cla002929	Cla005837	0.155709
Cla002929	Cla006119	0.120217
Cla002929	Cla006178	0.125433
Cla002929	Cla006208	0.101648
Cla002929	Cla006648	0.172306
Cla002929	Cla006887	0.0666933
Cla002929	Cla007523	0.115203
Cla002929	Cla007562	0.191315
Cla002929	Cla007706	0.172652
Cla002929	Cla007768	0.100665
Cla002929	Cla007782	0.136188
Cla002929	Cla007828	0.0738083
Cla002929	Cla007910	0.17051
Cla002929	Cla008060	0.0529939
Cla002929	Cla008081	0.0798052
Cla002929	Cla008776	0.0511769
Cla002929	Cla009966	0.147146
Cla002929	Cla008966	0.119819
Cla002929	Cla009458	0.0830108
Cla002929	Cla009879	0.0730082
Cla002929	Cla009966	0.108876
Cla002929	Cla010180	0.089701
Cla002929	Cla010530	0.0426203
Cla002929	Cla010746	0.177838
Cla002929	Cla010759	0.145285
Cla002929	Cla010836	0.0894966
Cla002929	Cla010945	0.13445
Cla002929	Cla012028	0.0633996
Cla002929	Cla012054	0.078231
Cla002929	Cla012791	0.0893238
Cla002929	cla006648	0.149775
Cla002929	Cla013400	0.0563964
Cla002929	Cla013437	0.187567
Cla002929	Cla013911	0.0745085
Cla002929	Cla014168	0.0575684
Cla002929	cla009966	0.139262
Cla002929	Cla015155	0.150297
Cla002929	Cla015301	0.127741
Cla002929	Cla015462	0.0779174
Cla002929	Cla015559	0.104302
Cla002929	Cla015582	0.0840669
Cla002929	Cla015795	0.0988711
Cla002929	Cla015834	0.0606886
Cla002929	cla004120	0.202011
Cla002929	Cla016085	0.103878
Cla002929	Cla016207	0.0673028
Cla002929	Cla016274	0.147442
Cla002929	Cla016965	0.0984383
Cla002929	Cla016969	0.103473
Cla002929	Cla017045	0.0789336
Cla002929	Cla017181	0.0990178
Cla002929	Cla017345	0.15369
Cla002929	Cla017597	0.17143
Cla002929	Cla018300	0.21684
Cla002929	Cla018429	0.068699
Cla002929	Cla018434	0.0570886
Cla002929	Cla018882	0.0886102
Cla002929	Cla018964	0.1184
Cla002929	Cla019064	0.13065
Cla002929	Cla019159	0.106245
Cla002929	Cla019332	0.157837
Cla002929	Cla019419	0.069772
Cla002929	Cla019807	0.201974
Cla002929	Cla020087	0.124216
Cla002929	Cla006648	0.0979686
Cla002929	Cla020935	0.0662909
Cla002929	Cla021340	0.158322
Cla002929	Cla021380	0.0447895
Cla002929	Cla021531	0.0940252
Cla002929	Cla021719	0.154428
Cla002929	Cla022202	0.090684
Cla002929	Cla022216	0.119168
Cla002929	Cla022439	0.0874242
Cla002929	Cla022464	0.0900574
Cla002929	Cla022512	0.0971837
Cla002929	Cla022531	0.119882
Cla002929	Cla022688	0.125427
Cla002929	Cla023168	0.122737
Cla002929	Cla023286	0.153493
Cla002929	Cla023332	0.133387
Cla002929	Cla023402	0.0780572
Cla002929	Watermelon_newGene_1374	0.201007
Cla002929	Watermelon_newGene_1406	0.0672794
Cla002929	Watermelon_newGene_152	0.135984
Cla002929	Watermelon_newGene_1592	0.049426
Cla002929	Watermelon_newGene_1623	0.0768485
Cla002929	Watermelon_newGene_1835	0.0695843
Cla002929	Watermelon_newGene_1885	0.0465374
Cla002929	Watermelon_newGene_1890	0.113732
Cla002929	Watermelon_newGene_207	0.129432
Cla002929	Watermelon_newGene_2132	0.0763588
Cla002929	Watermelon_newGene_2373	0.0830828
Cla002929	Watermelon_newGene_2411	0.218494
Cla002929	Watermelon_newGene_448	0.145938
Cla002929	Watermelon_newGene_727	0.214963
Cla002982	Cla003338	0.138781
Cla002982	Cla003587	0.120084
Cla002982	Cla003663	0.103737
Cla002982	Cla003767	0.171781
Cla002982	Cla003882	0.0802633
Cla002982	Cla003950	0.101188
Cla002982	Cla004120	0.201114
Cla002982	Cla004386	0.16166
Cla002982	Cla004964	0.141911
Cla002982	Cla005128	0.190928
Cla002982	Cla005192	0.0493844
Cla002982	Cla005319	0.0831701
Cla002982	Cla005630	0.106371
Cla002982	Cla005779	0.142322
Cla002982	Cla005837	0.156417
Cla002982	Cla006119	0.117014
Cla002982	Cla006178	0.125808
Cla002982	Cla006208	0.0898871
Cla002982	Cla006648	0.189775
Cla002982	Cla006887	0.0735552
Cla002982	Cla007523	0.156842
Cla002982	Cla007562	0.154582
Cla002982	Cla007706	0.215083
Cla002982	Cla007768	0.143705
Cla002982	Cla007782	0.196594
Cla002982	Cla007828	0.140423
Cla002982	Cla007910	0.137911
Cla002982	Cla008060	0.13064
Cla002982	Cla008081	0.11406
Cla002982	Cla008483	0.106961
Cla002982	Cla008776	0.0539572
Cla002982	Cla009966	0.183742
Cla002982	Cla008966	0.152356
Cla002982	Cla009079	0.0858051
Cla002982	Cla009293	0.117213
Cla002982	Cla009458	0.0775182
Cla002982	Cla009879	0.132268
Cla002982	Cla009966	0.0731686
Cla002982	Cla010180	0.172763
Cla002982	Cla010746	0.179546
Cla002982	Cla010759	0.151093
Cla002982	Cla010836	0.134058
Cla002982	Cla010945	0.0728146
Cla002982	Cla012028	0.0974995
Cla002982	Cla012054	0.0981331
Cla002982	Cla012493	0.111397
Cla002982	Cla012791	0.148529
Cla002982	cla006648	0.120656
Cla002982	Cla013437	0.114956
Cla002982	Cla013911	0.0557781
Cla002982	Cla014168	0.0908136
Cla002982	cla009966	0.177748
Cla002982	Cla015155	0.15327
Cla002982	Cla015301	0.0841407
Cla002982	Cla015462	0.073092
Cla002982	Cla015559	0.138719
Cla002982	Cla015795	0.108865
Cla002982	Cla015834	0.0811362
Cla002982	cla004120	0.193039
Cla002982	Cla016085	0.126936
Cla002982	Cla016207	0.0738009
Cla002982	Cla016274	0.108651
Cla002982	Cla016965	0.0680731
Cla002982	Cla016969	0.108089
Cla002982	Cla017045	0.070053
Cla002982	Cla017181	0.131687
Cla002982	Cla017197	0.0992974
Cla002982	Cla017345	0.162158
Cla002982	Cla017597	0.120029
Cla002982	Cla018300	0.131462
Cla002982	Cla018429	0.0613605
Cla002982	Cla018434	0.149488
Cla002982	Cla018882	0.100313
Cla002982	Cla018964	0.161778
Cla002982	Cla019064	0.113906
Cla002982	Cla019159	0.0850924
Cla002982	Cla019332	0.155567
Cla002982	Cla019419	0.141335
Cla002982	Cla019807	0.130182
Cla002982	Cla020087	0.135259
Cla002982	Cla006648	0.135924
Cla002982	Cla020935	0.0535322
Cla002982	Cla021340	0.0838818
Cla002982	Cla021380	0.0463245
Cla002982	Cla021531	0.172485
Cla002982	Cla021719	0.203819
Cla002982	Cla022202	0.0955618
Cla002982	Cla022216	0.118972
Cla002982	Cla022439	0.124982
Cla002982	Cla022464	0.0884915
Cla002982	Cla022512	0.0869604
Cla002982	Cla022531	0.133373
Cla002982	Cla022688	0.127035
Cla002982	Cla023168	0.154428
Cla002982	Cla023286	0.202427
Cla002982	Cla023332	0.137095
Cla002982	Cla023402	0.0615637
Cla002982	Watermelon_newGene_1374	0.207736
Cla002982	Watermelon_newGene_1406	0.0429808
Cla002982	Watermelon_newGene_152	0.100027
Cla002982	Watermelon_newGene_1592	0.0499187
Cla002982	Watermelon_newGene_1623	0.128497
Cla002982	Watermelon_newGene_1835	0.109769
Cla002982	Watermelon_newGene_1885	0.128628
Cla002982	Watermelon_newGene_1890	0.152582
Cla002982	Watermelon_newGene_207	0.179615
Cla002982	Watermelon_newGene_2373	0.0698707
Cla002982	Watermelon_newGene_2392	0.0817657
Cla002982	Watermelon_newGene_2411	0.151949
Cla002982	Watermelon_newGene_448	0.137451
Cla002982	Watermelon_newGene_727	0.101564
Cla003288	Cla003767	0.0667046
Cla003288	Cla003882	0.0744867
Cla003288	Cla004386	0.0531077
Cla003288	Cla005128	0.0418853
Cla003288	Cla005192	0.0599915
Cla003288	Cla005630	0.0689815
Cla003288	Cla005779	0.0751144
Cla003288	Cla006178	0.0522386
Cla003288	Cla006887	0.0780419
Cla003288	Cla007523	0.0450447
Cla003288	Cla008060	0.0504618
Cla003288	Cla008081	0.069176
Cla003288	Cla008483	0.0815045
Cla003288	Cla009966	0.0648261
Cla003288	Cla009079	0.066464
Cla003288	Cla009293	0.061311
Cla003288	Cla009458	0.0540036
Cla003288	Cla009805	0.105354
Cla003288	Cla009879	0.0634392
Cla003288	Cla009966	0.0678615
Cla003288	Cla010530	0.0865779
Cla003288	Cla010836	0.0572343
Cla003288	Cla011090	0.0930462
Cla003288	Cla012028	0.119164
Cla003288	Cla012493	0.0523989
Cla003288	Cla013400	0.103862
Cla003288	Cla013911	0.0990644
Cla003288	Cla014168	0.101096
Cla003288	Cla015559	0.0455956
Cla003288	Cla016085	0.0435065
Cla003288	Cla016965	0.0672847
Cla003288	Cla017197	0.139543
Cla003288	Cla018429	0.064189
Cla003288	Cla018434	0.0423538
Cla003288	Cla019064	0.0487134
Cla003288	Cla019419	0.0442334
Cla003288	Cla020087	0.0973824
Cla003288	Cla006648	0.09196
Cla003288	Cla023402	0.0983517
Cla003288	Watermelon_newGene_1406	0.0901414
Cla003288	Watermelon_newGene_1592	0.110595
Cla003288	Watermelon_newGene_1623	0.0714407
Cla003288	Watermelon_newGene_1835	0.0805788
Cla003288	Watermelon_newGene_1885	0.0974357
Cla003288	Watermelon_newGene_2132	0.0815975
Cla003288	Watermelon_newGene_2392	0.126836
Cla003288	Watermelon_newGene_448	0.0405207
Cla003338	Cla003587	0.0635066
Cla003338	Cla003663	0.0699576
Cla003338	Cla003767	0.205083
Cla003338	Cla003882	0.0463825
Cla003338	Cla003950	0.0919747
Cla003338	Cla004120	0.124803
Cla003338	Cla004386	0.16995
Cla003338	Cla004964	0.13652
Cla003338	Cla005128	0.145955
Cla003338	Cla005192	0.0653839
Cla003338	Cla005319	0.189611
Cla003338	Cla005779	0.066192
Cla003338	Cla005837	0.106919
Cla003338	Cla006119	0.213376
Cla003338	Cla006178	0.141696
Cla003338	Cla006208	0.194448
Cla003338	Cla006648	0.187558
Cla003338	Cla006887	0.0916743
Cla003338	Cla007523	0.080264
Cla003338	Cla007562	0.192415
Cla003338	Cla007706	0.137406
Cla003338	Cla007768	0.0800517
Cla003338	Cla007782	0.160134
Cla003338	Cla007828	0.179202
Cla003338	Cla007910	0.17738
Cla003338	Cla008060	0.103631
Cla003338	Cla008081	0.187043
Cla003338	Cla008483	0.043319
Cla003338	Cla008776	0.162245
Cla003338	Cla009966	0.145725
Cla003338	Cla008966	0.180658
Cla003338	Cla009079	0.0763531
Cla003338	Cla009293	0.0532821
Cla003338	Cla009458	0.0933754
Cla003338	Cla009879	0.169797
Cla003338	Cla009966	0.12388
Cla003338	Cla010180	0.148831
Cla003338	Cla010746	0.208937
Cla003338	Cla010759	0.215073
Cla003338	Cla010836	0.203429
Cla003338	Cla010945	0.126561
Cla003338	Cla012028	0.080565
Cla003338	Cla012054	0.112014
Cla003338	Cla012791	0.0535885
Cla003338	cla006648	0.147517
Cla003338	Cla013437	0.119737
Cla003338	Cla013911	0.082627
Cla003338	Cla014168	0.104055
Cla003338	cla009966	0.104491
Cla003338	Cla015155	0.221749
Cla003338	Cla015301	0.064292
Cla003338	Cla015462	0.182635
Cla003338	Cla015559	0.160239
Cla003338	Cla015582	0.0566577
Cla003338	Cla015795	0.165936
Cla003338	Cla015834	0.211354
Cla003338	cla004120	0.135
Cla003338	Cla016085	0.228126
Cla003338	Cla016207	0.1855
Cla003338	Cla016274	0.155955
Cla003338	Cla016965	0.0887932
Cla003338	Cla016969	0.115095
Cla003338	Cla017181	0.219363
Cla003338	Cla017197	0.0610781
Cla003338	Cla017345	0.114115
Cla003338	Cla017597	0.169135
Cla003338	Cla018300	0.0925369
Cla003338	Cla018429	0.10045
Cla003338	Cla018434	0.0750325
Cla003338	Cla018882	0.0917184
Cla003338	Cla018964	0.111867
Cla003338	Cla019064	0.180924
Cla003338	Cla019159	0.111318
Cla003338	Cla019332	0.0786153
Cla003338	Cla019419	0.0600963
Cla003338	Cla019807	0.122827
Cla003338	Cla020087	0.146183
Cla003338	Cla006648	0.121861
Cla003338	Cla020935	0.16644
Cla003338	Cla021340	0.115254
Cla003338	Cla021380	0.163886
Cla003338	Cla021531	0.128086
Cla003338	Cla021719	0.146903
Cla003338	Cla022202	0.0857715
Cla003338	Cla022216	0.156094
Cla003338	Cla022439	0.117212
Cla003338	Cla022464	0.187175
Cla003338	Cla022512	0.119137
Cla003338	Cla022531	0.202556
Cla003338	Cla022688	0.149104
Cla003338	Cla023168	0.125043
Cla003338	Cla023286	0.149411
Cla003338	Cla023332	0.0576795
Cla003338	Cla023402	0.0498963
Cla003338	Watermelon_newGene_1374	0.130164
Cla003338	Watermelon_newGene_152	0.172297
Cla003338	Watermelon_newGene_1623	0.123385
Cla003338	Watermelon_newGene_1835	0.053554
Cla003338	Watermelon_newGene_1885	0.0891837
Cla003338	Watermelon_newGene_1890	0.227518
Cla003338	Watermelon_newGene_207	0.1447
Cla003338	Watermelon_newGene_2373	0.186397
Cla003338	Watermelon_newGene_2392	0.0501589
Cla003338	Watermelon_newGene_2411	0.154904
Cla003338	Watermelon_newGene_448	0.205798
Cla003338	Watermelon_newGene_727	0.0936619
Cla003587	Cla003767	0.0875835
Cla003587	Cla003950	0.0584926
Cla003587	Cla004120	0.134576
Cla003587	Cla004386	0.121626
Cla003587	Cla004964	0.0737846
Cla003587	Cla005128	0.14157
Cla003587	Cla005192	0.0494467
Cla003587	Cla005630	0.0676231
Cla003587	Cla005779	0.0644069
Cla003587	Cla005837	0.104655
Cla003587	Cla006119	0.0648856
Cla003587	Cla006178	0.114822
Cla003587	Cla006208	0.0665223
Cla003587	Cla006648	0.116313
Cla003587	Cla007523	0.0705062
Cla003587	Cla007562	0.111538
[truncated: 5,612 more rows]
